# Supplementary material for: Calcitonin Peptide Family Members Are Differentially Regulated by LPS and Inhibit Functions of Rat Alveolar NR8383 Macrophages
Source: PLoS One. 2016 Oct 13;11(10):e0163483. doi: 10.1371/journal.pone.0163483 (PMC5063294; doi:10.1371/journal.pone.0163483)
Supplement: S1 File — (XLS) [file pone.0163483.s001.xls]

## Sheet: Adrenomedullin
Delta 450-570
0.025	0.035	1.021	0.965	0.997	1.008	1.015	1.087	0.985	1.09	1.101	1.077
1.145	1.111	1.014	1.006	0.969	0.942	1.046	1.002	1.044	1.073	1.103	1.116
1.176	1.198	0.866	0.865	0.853	0.862	1.015	0.95	0.874	0.887	1.022	1.117
0.978	0.979	0.774	0.834	0.895	0.882	0.88	0.869	0.84	0.968	0.937	0.954
0.399	0.355	1.009	1.004	0.876	0.862	1.01	0.987	1.015	1.1	1.121	1.063
0.078	0.062	0.92	0.892	0.868	0.903	1.023	0.991	0.945	0.928	1.118	0.973
0.041	0.039	0.714	0.714	0.695	0.696	0.664	0.69	0.656	0.718	0.731	0.734
0.542	0.534	0.566	0.565	0.618	0.618	0.609	0.623	0.556	0.611	0.678	0.669
Blank	Blank	control 1h	control 1h	control 1h	control 1h	control 1h	control 1h	control 1h	control 1h	control 1h	control 1h
0	0	control 6h	control 6h	control 6h	control 6h	control 6h	control 6h	control 6h	control 6h	control 6h	control 6h
0.01	0.01	control 24h	control 24h	control 24h	control 24h	control 24h	control 24h	control 24h	control 24h	control 24h	control 24h
0.1	0.1	control 72h	control 72h	control 72h	control 72h	control 72h	control 72h	control 72h	control 72h	control 72h	control 72h
1	1	LPS 1h	LPS 1h	LPS 1h	LPS 1h	LPS 1h	LPS 1h	LPS 1h	LPS 1h	LPS 1h	LPS 1h
10	10	LPS 6h	LPS 6h	LPS 6h	LPS 6h	LPS 6h	LPS 6h	LPS 6h	LPS 6h	LPS 6h	LPS 6h
100	100	LPS 24h	LPS 24h	LPS 24h	LPS 24h	LPS 24h	LPS 24h	LPS 24h	LPS 24h	LPS 24h	LPS 24h
Positive	Positive	LPS 72h	LPS 72h	LPS 72h	LPS 72h	LPS 72h	LPS 72h	LPS 72h	LPS 72h	LPS 72h	LPS 72h
			Experiment 1
			Experiment 2
			Experiment 3
			Experiment 4
			Experiment 5
	x		y
	0		1.128
	0.01	1.16601	1.187
	0.1	0.98431	0.9785
	1	0.368651	0.377
	10	0.0826275	0.07
	100	0.0487615	0.04
	y=(A-D)/(1+(x/C)^B)+D
	a	0.0455049
	b	-1.07
	c	0.419838
	d	1.18656
	OD	Calculated concentration	normalized to 1 mln cells	Expressed in pg/mln cells
Experiment 1	0.993	0.0951558	0.0237889	23.7889
	1.01	0.0858825	0.0214706	21.4706
	0.8655	0.17478	0.043695	43.695
	0.804	0.221447	0.0553617	55.3617
	1.0065	0.0877703	0.0219426	21.9426
	0.906	0.147297	0.0368242	36.8242
	0.714	0.303593	0.0758981	75.8981
	0.5655	0.49564	0.12391	123.91
Experiment 2	1.0025	0.0899412	0.0224853	22.4853
	0.9555	0.116602	0.0291504	29.1504
	0.8575	0.180493	0.0451233	45.1233
	0.8885	0.158889	0.0397221	39.7221
	0.869	0.172311	0.0430778	43.0778
	0.8855	0.160918	0.0402295	40.2295
	0.6955	0.323049	0.0807623	80.7623
	0.618	0.417137	0.104284	104.284
Experiment 3	1.051	0.0645285	0.0161321	16.1321
	1.024	0.0784374	0.0196094	19.6094
	0.9825	0.101018	0.0252546	25.2546
	0.8745	0.168469	0.0421173	42.1173
	0.9985	0.0921267	0.0230317	23.0317
	1.007	0.0875	0.021875	21.875
	0.677	0.343557	0.0858892	85.8892
	0.616	0.419879	0.10497	104.97
Experiment 4	1.0375	0.071412	0.017853	17.853
	1.0585	0.0607622	0.0151905	15.1905
	0.8805	0.164329	0.0410822	41.0822
	0.904	0.148601	0.0371502	37.1502
	1.0575	0.0612621	0.0153155	15.3155
	0.9365	0.12804	0.0320099	32.0099
	0.687	0.332336	0.0830839	83.0839
	0.5835	0.467107	0.116777	116.777
Experiment 5	1.089	0.0458328	0.0114582	11.4582
	1.1095	0.0361022	0.00902555	9.02555
	1.0695	0.0553089	0.0138272	13.8272
	0.9455	0.122571	0.0306427	30.6427
	1.092	0.0443949	0.0110987	11.0987
	1.0455	0.0673164	0.0168291	16.8291
	0.7325	0.285103	0.0712758	71.2758
	0.6735	0.347562	0.0868906	86.8906

## Sheet: Intermedin
Delta 450-570
0.036	0.037	0.995	0.94	0.983	0.914	0.871	0.883	0.94	0.832	1.041	0.853
1.244	1.419	1.151	1.045	1.1	0.956	1.031	1.079	1.092	0.981	1.139	1.04
1.516	1.45	1.12	1.094	1.061	1.131	1.064	1.121	1.165	1.05	1.116	1.134
1.352	1.344	1.044	0.952	0.982	0.98	1.09	1.075	1.011	1.168	1.007	1.089
0.753	0.752	1.098	1.066	0.946	0.936	1.02	1.012	1.032	1.147	1.114	1.09
0.185	0.157	1.017	1.027	0.952	1.006	1.142	1.044	1.036	1.147	1.128	1.083
0.065	0.056	0.945	0.899	0.837	0.792	0.805	0.819	0.888	0.861	0.926	0.847
0.584	0.637	0.747	0.754	0.744	0.743	0.759	0.789	0.732	0.705	0.786	0.809
Blank	Blank	control 1h	control 1h	control 1h	control 1h	control 1h	control 1h	control 1h	control 1h	control 1h	control 1h
0	0	control 6h	control 6h	control 6h	control 6h	control 6h	control 6h	control 6h	control 6h	control 6h	control 6h
0.01	0.01	control 24h	control 24h	control 24h	control 24h	control 24h	control 24h	control 24h	control 24h	control 24h	control 24h
0.1	0.1	control 72h	control 72h	control 72h	control 72h	control 72h	control 72h	control 72h	control 72h	control 72h	control 72h
1	1	LPS 1h	LPS 1h	LPS 1h	LPS 1h	LPS 1h	LPS 1h	LPS 1h	LPS 1h	LPS 1h	LPS 1h
10	10	LPS 6h	LPS 6h	LPS 6h	LPS 6h	LPS 6h	LPS 6h	LPS 6h	LPS 6h	LPS 6h	LPS 6h
100	100	LPS 24h	LPS 24h	LPS 24h	LPS 24h	LPS 24h	LPS 24h	LPS 24h	LPS 24h	LPS 24h	LPS 24h
Positive	Positive	LPS 72h	LPS 72h	LPS 72h	LPS 72h	LPS 72h	LPS 72h	LPS 72h	LPS 72h	LPS 72h	LPS 72h
			Experiment 1
			Experiment 2
			Experiment 3
			Experiment 4
			Experiment 5
	x		y
	0
	0.01	1.4806	1.483
	0.1	1.35154	1.348
	1	0.750165	0.7525
	10	0.174864	0.171
	100	0.0578323	0.0605
	y=(A-D)/(1+(x/C)^B)+D
	a	1.49754
	b	0.976327
	c	0.945428
	d	0.0426329
	OD	Calculated concentration	normalized to 1 mln cells	Expressed in pg/mln cells
Experiment 1	0.9675	0.534562	0.133641	133.641
	1.098	0.349591	0.0873977	87.3977
	1.107	0.33857	0.0846425	84.6425
	0.998	0.486635	0.121659	121.659
	1.082	0.369676	0.092419	92.419
	1.022	0.451092	0.112773	112.773
	0.922	0.612452	0.153113	153.113
	0.7505	0.999055	0.249764	249.764
Experiment 2	0.9485	0.566106	0.141526	141.526
	1.028	0.442487	0.110622	110.622
	1.096	0.352067	0.0880167	88.0167
	0.981	0.512951	0.128238	128.238
	0.941	0.578937	0.144734	144.734
	0.979	0.516112	0.129028	129.028
	0.8145	0.834155	0.208539	208.539
	0.7435	1.01896	0.254741	254.741
Experiment 3	0.877	0.698112	0.174528	174.528
	1.055	0.405072	0.101268	101.268
	1.0925	0.356423	0.0891058	89.1058
	1.0825	0.369039	0.0922597	92.2597
	1.016	0.459807	0.114952	114.952
	1.093	0.355799	0.0889497	88.9497
	0.812	0.840069	0.210017	210.017
	0.774	0.93507	0.233768	233.768
Experiment 4	0.886	0.680228	0.170057	170.057
	1.0365	0.43048	0.10762	107.62
	1.1075	0.337963	0.0844908	84.4908
	1.0895	0.360181	0.0900454	90.0454
	1.0895	0.360181	0.0900454	90.0454
	1.0915	0.357673	0.0894184	89.4184
	0.8745	0.703151	0.175788	175.788
	0.7185	1.09351	0.273379	273.379
Experiment 5	0.947	0.568654	0.142164	142.164
	1.0895	0.360181	0.0900454	90.0454
	1.125	0.317102	0.0792755	79.2755
	1.048	0.414572	0.103643	103.643
	1.102	0.344668	0.0861671	86.1671
	1.1055	0.340393	0.0850983	85.0983
	0.8865	0.679245	0.169811	169.811
	0.7975	0.875163	0.218791	218.791

## Sheet: CGRP
Delta 450-570
0.021	0.023	1.331	1.315	1.315	1.324	1.259	1.369	1.354	1.413	1.439	1.452
1.811	1.811	1.391	1.301	1.366	1.301	1.43	1.465	1.392	1.492	1.472	1.367
1.726	1.78	1.33	1.316	1.265	1.295	1.433	1.441	1.386	1.378	1.478	1.47
1.566	1.577	1.218	1.263	1.284	1.281	1.324	1.345	1.31	1.331	1.327	1.398
0.748	0.708	1.249	1.269	1.181	1.23	1.291	1.284	1.322	1.266	1.38	1.383
0.08	0.09	1.264	1.249	1.234	1.237	1.317	1.38	1.308	1.275	1.356	1.419
0.017	0.016	1.241	1.262	1.165	1.227	1.236	1.268	1.218	1.27	1.282	1.263
0.858	0.921	1.24	1.265	1.222	1.249	1.257	1.364	1.338	1.348	1.292	1.286
Blank	Blank	control 1h	control 1h	control 1h	control 1h	control 1h	control 1h	control 1h	control 1h	control 1h	control 1h
0	0	control 6h	control 6h	control 6h	control 6h	control 6h	control 6h	control 6h	control 6h	control 6h	control 6h
0.01	0.01	control 24h	control 24h	control 24h	control 24h	control 24h	control 24h	control 24h	control 24h	control 24h	control 24h
0.1	0.1	control 72h	control 72h	control 72h	control 72h	control 72h	control 72h	control 72h	control 72h	control 72h	control 72h
1	1	LPS 1h	LPS 1h	LPS 1h	LPS 1h	LPS 1h	LPS 1h	LPS 1h	LPS 1h	LPS 1h	LPS 1h
10	10	LPS 6h	LPS 6h	LPS 6h	LPS 6h	LPS 6h	LPS 6h	LPS 6h	LPS 6h	LPS 6h	LPS 6h
100	100	LPS 24h	LPS 24h	LPS 24h	LPS 24h	LPS 24h	LPS 24h	LPS 24h	LPS 24h	LPS 24h	LPS 24h
Positive	Positive	LPS 72h	LPS 72h	LPS 72h	LPS 72h	LPS 72h	LPS 72h	LPS 72h	LPS 72h	LPS 72h	LPS 72h
			Experiment 1
			Experiment 2
			Experiment 3
			Experiment 4
			Experiment 5
	x		y
	0
	0.01	1.74888	1.753
	0.1	1.57744	1.5715
	1	0.72364	0.728
	10	0.0960001	0.085
	100	0.0080383	0.0165
	y=(A-D)/(1+(x/C)^B)+D
	a	1.76628
	b	1.08036
	c	0.713521
	d	-0.000394702
	OD	Calculated concentration	normalized to 1 mln cells	Expressed in pg/mln cells
Experiment 1	1.323	0.259254	0.0648134	64.8134
	1.346	0.242873	0.0607184	60.7184
	1.323	0.259254	0.0648134	64.8134
	1.2405	0.322265	0.0805662	80.5662
	1.259	0.307514	0.0768784	76.8784
	1.2565	0.309485	0.0773712	77.3712
	1.2515	0.313448	0.078362	78.362
	1.2525	0.312653	0.0781633	78.1633
Experiment 2	1.3195	0.261789	0.0654472	65.4472
	1.3335	0.251716	0.0629291	62.9291
	1.28	0.29122	0.072805	72.805
	1.2825	0.289311	0.0723277	72.3277
	1.2055	0.351254	0.0878134	87.8134
	1.2355	0.326318	0.0815794	81.5794
	1.196	0.359379	0.0898448	89.8448
	1.2355	0.326318	0.0815794	81.5794
Experiment 3	1.314	0.265796	0.0664489	66.4489
	1.4475	0.17581	0.0439525	43.9525
	1.437	0.182388	0.0455971	45.5971
	1.3345	0.251004	0.0627509	62.7509
	1.2875	0.285512	0.0713781	71.3781
	1.3485	0.241121	0.0602804	60.2804
	1.252	0.31305	0.0782626	78.2626
	1.3105	0.268361	0.0670901	67.0901
Experiment 4	1.3835	0.217153	0.0542883	54.2883
	1.442	0.179246	0.0448116	44.8116
	1.382	0.21816	0.0545399	54.5399
	1.3205	0.261063	0.0652658	65.2658
	1.294	0.280612	0.070153	70.153
	1.2915	0.282492	0.0706229	70.6229
	1.244	0.319445	0.0798611	79.8611
	1.343	0.244983	0.0612458	61.2458
Experiment 5	1.4455	0.177057	0.0442643	44.2643
	1.4195	0.193525	0.0483813	48.3813
	1.474	0.159538	0.0398845	39.8845
	1.3625	0.231411	0.0578527	57.8527
	1.3815	0.218495	0.0546239	54.6239
	1.3875	0.214478	0.0536195	53.6195
	1.2725	0.296986	0.0742464	74.2464
	1.289	0.284378	0.0710944	71.0944

## Sheet: TNF
Delta 450-570
0.052	0.074	0.064	0.062	0.046	0.053	0.045	0.072	0.057	0.051	0.026	0.043
0.204	0.198	0.069	0.056	0.05	0.059	0.046	0.057	0.052	0.048	0.06	0.037
0.326	0.325	0.057	0.055	0.044	0.062	0.046	0.044	0.036	0.038	0.029	0.038
0.583	0.565	0.054	0.064	0.045	0.048	0.044	0.044	0.043	0.035	0.035	0.036
1.038	0.994	1.697	1.743	2.068	1.846	1.692	1.619	1.853	1.893	1.353	1.467
1.882	1.866	1.336	1.399	1.608	1.719	1.398	1.393	1.459	1.257	1.076	1.106
2.724	2.68	1.189	1.012	1.127	1.267	1.067	1.004	1.168	1.173	0.912	0.914
3.147	3.042	1.044	0.935	1.228	1.11	1.157	1.175	1.246	1.175	0.949	0.875
0	0	untreated	untreated	untreated	untreated	untreated	untreated	untreated	untreated	untreated	untreated
15.625	15.625	ADM	ADM	ADM	ADM	ADM	ADM	ADM	ADM	ADM	ADM
31.25	31.25	IMD	IMD	IMD	IMD	IMD	IMD	IMD	IMD	IMD	IMD
62.5	62.5	CGRP	CGRP	CGRP	CGRP	CGRP	CGRP	CGRP	CGRP	CGRP	CGRP
125	125	LPS	LPS	LPS	LPS	LPS	LPS	LPS	LPS	LPS	LPS
250	250	LPS+A	LPS+A	LPS+A	LPS+A	LPS+A	LPS+A	LPS+A	LPS+A	LPS+A	LPS+A
500	500	LPS+I	LPS+I	LPS+I	LPS+I	LPS+I	LPS+I	LPS+I	LPS+I	LPS+I	LPS+I
1000	1000	LPS+CGRP	LPS+CGRP	LPS+CGRP	LPS+CGRP	LPS+CGRP	LPS+CGRP	LPS+CGRP	LPS+CGRP	LPS+CGRP	LPS+CGRP
		standards
		Experiment 1
		Experiment 2
		Experiment 3
		Experiment 4
		Experiment 5
	pg/ml stds	Abs
	0	0.063
	15.625	0.201
	31.25	0.3255
	62.5	0.574
	125	1.016
	250	1.874
	500	2.702
	1000	3.0945
		Mean OD	pg/ml	pg/ml*20	normalized to 1 mln cells
	Experiment 1	0.063	-0.52681	-10.5362	-5.2681
		0.0625	-0.608836	-12.1767	-6.08836
		0.056	-1.67517	-33.5034	-16.7517
		0.059	-1.18302	-23.6603	-11.8302
		1.72	271.307	5426.14	2713.07
		1.3675	213.479	4269.57	2134.79
		1.1005	169.677	3393.54	1696.77
		0.9895	151.467	3029.34	1514.67
	Experiment 2	0.0495	-2.74151	-54.8302	-27.4151
		0.0545	-1.92125	-38.425	-19.2125
		0.053	-2.16733	-43.3466	-21.6733
		0.0465	-3.23366	-64.6733	-32.3366
		1.957	310.187	6203.74	3101.87
		1.6635	262.038	5240.76	2620.38
		1.197	185.508	3710.16	1855.08
		1.169	180.914	3618.29	1809.14
	Experiment 3	0.0585	-1.26504	-25.3009	-12.6504
		0.0515	-2.41341	-48.2681	-24.1341
		0.045	-3.47974	-69.5948	-34.7974
		0.044	-3.64379	-72.8759	-36.4379
		1.6555	260.726	5214.51	2607.26
		1.3955	218.072	4361.44	2180.72
		1.0355	159.013	3180.27	1590.13
		1.166	180.422	3608.44	1804.22
	Experiment 4	0.054	-2.00328	-40.0655	-20.0328
		0.05	-2.65948	-53.1897	-26.5948
		0.037	-4.79216	-95.8431	-47.9216
		0.039	-4.46405	-89.281	-44.6405
		1.873	296.407	5928.14	2964.07
		1.358	211.92	4238.4	2119.2
		1.1705	181.16	3623.21	1811.6
		1.2105	187.723	3754.45	1877.23
	Experiment 5	0.0345	-5.20228	-104.046	-52.0228
		0.0485	-2.90556	-58.1112	-29.0556
		0.0335	-5.36634	-107.327	-53.6634
		0.0355	-5.03823	-100.765	-50.3823
		1.41	220.451	4409.02	2204.51
		1.091	168.118	3362.37	1681.18
		0.913	138.917	2778.34	1389.17
		0.912	138.753	2775.06	1387.53

## Sheet: Il1b
Delta 450-570
0.057	0.06	0.064	0.045	0.071	0.045	0.049	0.065	0.042	0.055	0.063	0.036
0.098	0.079	0.165	0.153	0.123	0.123	0.151	0.149	0.138	0.156	0.083	0.069
0.08	0.116	0.103	0.045	0.048	0.064	0.057	0.064	0.082	0.061	0.047	0.067
0.104	0.112	0.078	0.05	0.058	0.076	0.059	0.064	0.059	0.062	0.049	0.067
0.218	0.174	0.056	0.077	0.058	0.074	0.093	0.074	0.051	0.068	0.05	0.06
0.246	0.268	0.097	0.096	0.127	0.134	0.176	0.178	0.13	0.133	0.078	0.097
0.367	0.444	0.089	0.098	0.171	0.146	0.152	0.158	0.13	0.148	0.114	0.089
0.753	0.793	0.098	0.106	0.124	0.123	0.145	0.161	0.178	0.156	0.091	0.083
0	0	control	control	control	control	control	control	control	control	control	control
19	19	LPS	LPS	LPS	LPS	LPS	LPS	LPS	LPS	LPS	LPS
39	39	ADM	ADM	ADM	ADM	ADM	ADM	ADM	ADM	ADM	ADM
78	78	IMD	IMD	IMD	IMD	IMD	IMD	IMD	IMD	IMD	IMD
178	178	CGR	CGR	CGR	CGR	CGR	CGR	CGR	CGR	CGR	CGR
356	356	LPS+ADM	LPS+ADM	LPS+ADM	LPS+ADM	LPS+ADM	LPS+ADM	LPS+ADM	LPS+ADM	LPS+ADM	LPS+ADM
625	625	LPS+IMD	LPS+IMD	LPS+IMD	LPS+IMD	LPS+IMD	LPS+IMD	LPS+IMD	LPS+IMD	LPS+IMD	LPS+IMD
1250	1250	LPS+CGRP	LPS+CGRP	LPS+CGRP	LPS+CGRP	LPS+CGRP	LPS+CGRP	LPS+CGRP	LPS+CGRP	LPS+CGRP	LPS+CGRP
		standards
		Experiment 1
		Experiment 2
		Experiment 3
		Experiment 4
		Experiment 5
	pg/ml stds	Abs
	0	0.0585
	19	0.0885
	39	0.098
	78	0.108
	178	0.196
	356	0.257
	625	0.4055
	1250	0.773
		Mean OD	pg/ml	normalized to 1 mln cells
	Experiment 1	0.0545	-7.139	-3.5695
		0.159	166.122	83.061
		0.074	25.192	12.596
		0.064	8.612	4.306
		0.0665	12.757	6.3785
		0.0965	62.497	31.2485
		0.0935	57.523	28.7615
		0.102	71.616	35.808
	Experiment 2	0.058	-1.336	-0.668
		0.123	106.434	53.217
		0.056	-4.652	-2.326
		0.067	13.586	6.793
		0.066	11.928	5.964
		0.1305	118.869	59.4345
		0.1585	165.293	82.6465
		0.1235	107.263	53.6315
	Experiment 3	0.057	-2.994	-1.497
		0.15	151.2	75.6
		0.0605	2.809	1.4045
		0.0615	4.467	2.2335
		0.0835	40.943	20.4715
		0.177	195.966	97.983
		0.155	159.49	79.745
		0.153	156.174	78.087
	Experiment 4	0.0485	-17.087	-8.5435
		0.147	146.226	73.113
		0.0715	21.047	10.5235
		0.0605	2.809	1.4045
		0.0595	1.151	0.5755
		0.1315	120.527	60.2635
		0.139	132.962	66.481
		0.167	179.386	89.693
	Experiment 5	0.0495	-15.429	-7.7145
		0.076	28.508	14.254
		0.057	-2.994	-1.497
		0.058	-1.336	-0.668
		0.055	-6.31	-3.155
		0.0875	47.575	23.7875
		0.1015	70.787	35.3935
		0.087	46.746	23.373

## Sheet: IL6
Delta 450-570
0.061	0.047	0.053	0.053	0.05	0.049	0.048	0.066	0.065	0.067
0.085	0.09	0.052	0.047	0.044	0.054	0.034	0.051	0.052	0.068
0.102	0.106	0.048	0.047	0.04	0.041	0.041	0.045	0.081	0.062
0.163	0.163	0.043	0.045	0.043	0.042	0.04	0.041	0.055	0.059
0.25	0.268	0.118	0.126	0.14	0.149	0.169	0.178	0.107	0.138
0.491	0.5	0.105	0.119	0.119	0.12	0.174	0.177	0.115	0.112
0.704	0.679	0.105	0.132	0.126	0.098	0.179	0.184	0.094	0.108
1.314	1.413	0.119	0.116	0.191	0.094	0.172	0.186	0.104	0.111
0	0	untreated	untreated	untreated	untreated	untreated	untreated	untreated	untreated
31.25	31.25	ADM	ADM	ADM	ADM	ADM	ADM	ADM	ADM
62.5	62.5	IMD	IMD	IMD	IMD	IMD	IMD	IMD	IMD
125	125	CGRP	CGRP	CGRP	CGRP	CGRP	CGRP	CGRP	CGRP
250	250	LPS	LPS	LPS	LPS	LPS	LPS	LPS	LPS
500	500	LPS+A	LPS+A	LPS+A	LPS+A	LPS+A	LPS+A	LPS+A	LPS+A
1000	1000	LPS+I	LPS+I	LPS+I	LPS+I	LPS+I	LPS+I	LPS+I	LPS+I
2000	2000	LPS+CGRP	LPS+CGRP	LPS+CGRP	LPS+CGRP	LPS+CGRP	LPS+CGRP	LPS+CGRP	LPS+CGRP
		standards
		Experiment 1
		Experiment 2
		Experiment 3
		Experiment 4
	pg/ml stds	Abs
	0	0.054
	31.25	0.0875
	62.5	0.104
	125	0.163
	250	0.259
	500	0.4955
	1000	0.6915
	2000	1.3635
		Mean OD	pg/ml
	Experiment 1	0.053	-2.26143	-0.565357
		0.0495	-7.20643	-1.80161
		0.0475	-10.0321	-2.50804
		0.044	-14.9771	-3.74429
		0.122	95.2257	23.8064
		0.112	81.0971	20.2743
		0.1185	90.2807	22.5702
		0.1175	88.8679	22.217
	Experiment 2	0.0495	-7.20643	-1.80161
		0.049	-7.91286	-1.97821
		0.0405	-19.9221	-4.98054
		0.0425	-17.0964	-4.27411
		0.1445	127.015	31.7538
		0.1195	91.6936	22.9234
		0.112	81.0971	20.2743
		0.1425	124.189	31.0473
	Experiment 3	0.057	3.39	0.8475
		0.0425	-17.0964	-4.27411
		0.043	-16.39	-4.0975
		0.0405	-19.9221	-4.98054
		0.1735	167.988	41.997
		0.1755	170.814	42.7034
		0.1815	179.291	44.8227
		0.179	175.759	43.9396
	Experiment 4	0.066	16.1057	4.02643
		0.06	7.62857	1.90714
		0.0715	23.8764	5.96911
		0.057	3.39	0.8475
		0.1225	95.9321	23.983
		0.1135	83.2164	20.8041
		0.101	65.5557	16.3889
		0.1075	74.7393	18.6848

## Sheet: IL10
Delta 450-570
0.059	0.055	0.047	0.047	0.053	0.057	0.042	0.064	1.07	0.91
0.072	0.068	0.034	0.04	0.045	0.052	0.336	0.325	0.743	0.742
0.127	0.092	0.041	0.042	0.043	0.042	0.263	0.293	0.06	0.053
0.121	0.136	0.074	0.045	0.041	0.037	0.281	0.31	0.194	0.161
0.192	0.215	0.747	0.751	0.232	0.23	0.29	0.265	0.174	0.178
0.351	0.366	0.861	0.869	0.256	0.219	0.039	0.051	0.202	0.201
0.758	0.735	0.743	0.762	0.244	0.226	0.552	0.527	0.209	0.243
1.621	1.634	0.767	0.798	0.304	0.297	0.648	0.706
0	0	untreated	untreated	untreated	untreated	untreated	untreated	LPS+I	LPS+I
15.625	15.625	ADM	ADM	ADM	ADM	LPS	LPS	LPS+CGRP	LPS+CGRP
31.25	31.25	IMD	IMD	IMD	IMD	LPS+A	LPS+A	untreated	untreated
62.5	62.5	CGRP	CGRP	CGRP	CGRP	LPS+I	LPS+I	LPS	LPS
125	125	LPS	LPS	LPS	LPS	LPS+CGRP	LPS+CGRP	LPS+A	LPS+A
250	250	LPS+A	LPS+A	LPS+A	LPS+A	untreated	untreated	LPS+I	LPS+I
500	500	LPS+I	LPS+I	LPS+I	LPS+I	LPS	LPS	LPS+CGRP	LPS+CGRP
1000	1000	LPS+CGRP	LPS+CGRP	LPS+CGRP	LPS+CGRP	LPS+A	LPS+A
		standards
		Experiment 1
		Experiment 2
		Experiment 3
		Experiment 4
		Experiment 5
	pg/ml stds	Abs
	0	0.057
	15.625	0.07
	31.25	0.1095
	62.5	0.1285
	125	0.2035
	250	0.3585
	500	0.7465
	1000	1.6275
		Mean OD	pg/ml	normalized 1 mln cells
	Experiment 1	0.047	-6.9142	-1.72855
		0.037	-13.5282	-3.38205
		0.0415	-10.5519	-2.63797
		0.0595	1.3533	0.338325
		0.749	457.389	114.347
		0.865	534.111	133.528
		0.7525	459.703	114.926
		0.7825	479.545	119.886
	Experiment 2	0.055	-1.623	-0.40575
		0.0485	-5.9221	-1.48052
		0.0425	-9.8905	-2.47263
		0.039	-12.2054	-3.05135
		0.231	114.783	28.6959
		0.2375	119.082	29.7706
		0.235	117.429	29.3572
		0.3005	160.751	40.1877
	Experiment 3	0.053	-2.9458	-0.73645
		0.3305	180.593	45.1482
		0.278	145.869	36.4673
		0.2955	157.444	39.3609
		0.2775	145.538	36.3846
			-38
	Experiment 4	0.045	-8.237	-2.05925
		0.5395	318.825	79.7063
		0.677	409.768	102.442
		0.99	616.786	154.196
		0.7425	453.089	113.272
	Experiment 5	0.0565	-0.6309	-0.157725
		0.1775	79.3985	19.8496
		0.176	78.4064	19.6016
		0.2015	95.2721	23.818
		0.226	111.476	27.8691

## Sheet: additional IL10
Delta 450-570
0.051	0.064	0.064	0.067	0.067
0.047	0.066	0.044	0.033	0.033
0.06	0.059	0.032	0.031	0.036
0.099	0.09	0.026	0.032	0.033
0.125	0.096	0.055	0.042	0.027
0.204	0.229	0.04	0.04	0.05
0.475	0.449	0.038	0.03	0.03
0.744	1.164	0.041	0.046	0.033
0	0	untreated	untreated	untreated
15.625	15.625	ADM	ADM	untreated
31.25	31.25	IMD	IMD	ADM
62.5	62.5	CGRP	CGRP	ADM
125	125	untreated	untreated	IMD
250	250	ADM	ADM	IMD
500	500	IMD	IMD	CGRP
1000	1000	CGRP	CGRP	CGRP
		standards
		Experiment 1
		Experiment 2
		Experiment 3
	pg/ml stds	Abs
	0	0.0575
	15.625	0.0565
	31.25	0.0595
	62.5	0.0945
	125	0.1105
	250	0.2165
	500	0.462
	1000	0.954
		Mean OD	pg/ml	normalized 1 mln cells
	Experiment 1	0.0655	8.49833	2.12458
		0.0385	-21.1117	-5.27792
		0.0315	-28.7883	-7.19708
		0.029	-31.53	-7.8825
	Experiment 2	0.0485	-10.145	-2.53625
		0.04	-19.4667	-4.86667
		0.034	-26.0467	-6.51167
		0.0435	-15.6283	-3.90708
	Experiment 3	0.05	-8.5	-2.125
		0.0345	-25.4983	-6.37458
		0.0385	-21.1117	-5.27792
		0.0315	-28.7883	-7.19708
