# Supplementary material for: Calcitonin Peptide Family Members Are Differentially Regulated by LPS and Inhibit Functions of Rat Alveolar NR8383 Macrophages
Source: PLoS One. 2016 Oct 13;11(10):e0163483. doi: 10.1371/journal.pone.0163483 (PMC5063294; doi:10.1371/journal.pone.0163483)
Supplement: S2 File — (XLS) [file pone.0163483.s002.xls]

## Sheet: HEPES
HEPES	time [s]	0	2	4	6	8	10	12	14	16	18	20	22	24	26	28	30	32	34	36	38	40	42	44	46	48	50	52	54	56	58	60	62	64	66	68	70	72	74	76	78	80	82	84	86	88	90	92	94
Ca-02-10	c: 1	296.843	297.058	297.352	296.016	292.465	295.533	295.459	294.51	295.301	293.879	293.476	289.589	294.372	293.422	294	290.336	292.306	290.576	292.451	289.572	291.948	292.767	295.13	294.984	294.821	295.4	295.514	288.277	288.184	287.558	289.693	288.813	291.473	291.482	292.223	293.259	289.984	291.657	291.096	292.758	295.32	294.112	293.807	290.482	289.612	292.239	291.098	293.843
CS01	c: 2	240.95	240.539	244.25	247.564	240.116	247.621	247.695	244.298	242.813	254.736	251.288	246.459	254.439	252.738	254.63	250.113	257.676	259.605	257.263	258.373	252.896	247.289	238.867	241.684	241.126	238.027	235.829	232.247	225.41	224.04	227.913	226.524	227.077	229.222	226.03	222.213	224.682	222.66	224.093	223.877	221.202	223.573	225.71	226.445	222.917	217.928	221.867	221.252
	c: 3	214.861	212.5	208.289	208.506	204.109	205.631	204.182	200.594	197.931	203.016	196.385	192.816	203.283	196.186	198.206	193.178	200.319	197.195	195.909	197.622	199.498	197.35	199.036	195.471	198.081	200.145	198.01	205.561	199.242	204.05	196.919	194.942	195.81	197.382	197.654	192.328	195.344	198.462	197.435	199.622	203.638	207.366	212.074	215.068	213.258	210.009	208.913	208.916
	c: 4	281.34	276.471	276.138	278.388	270.368	283.595	270.157	281.159	278.711	284.177	288.595	282.331	284.66	276.4	272.303	267.73	273.842	273.526	274.092	273.337	273.901	277.229	275.435	267.029	274.543	269.63	272.893	276.761	269.615	265.599	263.414	267.812	264.601	261.49	262.503	266.358	263.952	259.484	258.745	263.003	262.212	260.458	258.414	261.642	261.472	262.628	262.78	269.724
	c: 5	186.754	183.856	182.295	179.877	183.037	187.037	181.93	180.968	180.918	176.37	179.821	177.849	182.354	179.603	180.378	178.678	182.628	179.173	178.144	179.1	181.441	177.427	176.995	176.916	178.089	172.932	179.424	179.497	175.143	175.44	175.345	178.732	184.155	191.255	188.85	188.957	186.824	185.446	183.437	189.67	190.119	189.375	181.984	183.348	183.059	185.763	178.622	181.164
	c: 6	310.044	300.005	293.877	298.911	296.55	295.316	291.759	290.005	290.723	292	295.795	284.158	282.531	280.586	288.237	278.537	286.328	290.056	289.149	283.079	279.074	285.005	276.926	279.663	271.889	259.698	261.016	263.222	258.138	260.81	263.564	264.032	258.646	262.37	255.985	253.41	262.915	260.55	260.697	273.609	259.365	258.946	263.01	259.94	255.478	254.905	249.005	256.833
	c: 7	217.763	219.855	219.145	217.117	218.376	227.042	221.707	219.056	212.651	213.609	214.766	215.121	222.307	224.045	217.152	216.163	219.542	222.563	220.356	220.395	215.186	215.302	211.804	206.473	214.641	212.986	214.372	215.615	216.138	215.771	226.258	220.338	213.317	221.312	212.916	209.706	209.849	209.095	207.391	210.953	209.897	210.265	206.008	209.682	205.967	204.968	208.61	210.217
	c: 8	429.106	488.666	473.676	436.731	397.474	372.698	352.745	326.644	310.285	303.034	298.504	292.691	285.902	279.689	278.459	272.11	274.603	275.88	271.555	270.475	270.966	271.658	271.885	273.683	273.119	269.629	272.629	266.078	264.258	264.035	271.257	267.156	270.867	279.415	285.713	297.81	317.206	339.21	372.037	449.561	485.991	455.815	404.541	375.819	344.517	322.34	308.41	287.737
	c: 9	272.809	276.531	271.768	272.5	273.249	273.571	273.59	273.622	269.404	274.322	276.477	272.404	279.82	278.129	285.707	278.431	271.687	280.723	279.856	280.118	274.887	279.139	275.348	282.3	288.489	286.347	287.195	281.064	273.022	275.183	272.411	272.765	281.144	277.339	271.109	277.35	272.051	282.758	274.609	280.025	278.109	273.571	279.941	279.493	275.859	274.69	277.906	275.697
	c: 10	238.356	242.968	243.214	240.992	242.199	255.558	246.377	242.623	248.41	243.165	244.036	245.705	248.391	247.474	240.15	241.991	247.166	253.471	245.191	246.841	254.155	254.229	258.027	253.404	257.979	257.184	273.573	275.051	264.555	265.707	268.445	268.49	260.655	258.502	254.723	262.631	257.335	255.746	249.563	257.465	256.32	261.231	257.363	255.017	255.892	252.172	252.838	258.65
	c: 11	249.48	242.907	241.779	238.427	237.677	242.841	235.318	231.153	240.597	237.734	234.68	234.548	237.114	243.26	242.049	246.254	242.031	245.345	249.325	246.444	247.743	246.904	238.494	244.532	240.803	234.878	236.533	231.365	233.512	242.747	247.988	250.524	255.772	255.271	253.914	258.838	259.034	253.372	256.856	249.006	246.339	242.058	246.34	249.393	263.788	258.441	257.755	262.059
	c: 12	232.184	233.908	232.15	229.294	230.881	237.296	239.915	234.978	238.974	242.485	235.601	241.569	231.977	233.508	230.129	233.85	230.331	227.162	230.347	225.389	224.032	228.062	230.936	232.388	239.35	237.99	239.147	236.722	248.366	249.645	251.868	244.485	244.39	246.594	243.594	240.263	244.717	245.305	242.537	241.57	247.374	247.385	257.03	255.658	255.981	254.735	248.134	248.03
	c: 13	206.645	197.808	202.348	199.686	200.209	202.153	208.272	194.157	198.993	201.255	200.941	193.092	195.438	197.216	197.037	198.215	204.976	199.353	195.076	197.112	200.472	195.346	193.994	190.149	192.765	201.012	206.143	198.476	201.548	195.963	193.433	196.121	198.431	188.982	193.102	187.529	196.891	194.733	194.592	201.765	192.284	183.663	187.705	193.372	190.776	189.415	186.604	193.012
CS04	c: 1	246.203	239.246	252.667	260.885	257.033	260.537	264.256	259.423	276.946	263.343	272.104	259.5	275.754	285.677	272.73	308.689	314.342	303.986	321.908	349.276	348.447	367.37	345.675	367.413	368.909	382.561	369.212	364.385	324.741	324.078	309.182	279.133	269.151	265.133	239.014	251.875	243.606	236.294	251.636	237.88	245.279	230.893	228.882	237.038	236.722	229.176	212.099	233.074
	c: 2	291.925	277	276.75	289.122	270.426	286.278	280.727	296.902	310.932	276.76	291.952	288.919	308.256	313.724	323	307.174	329.833	311.8	304.028	307.4	338.781	358.808	355.556	365.25	340.8	369.105	395.45	338.947	364.2	316.789	354.722	312.045	326	355.765	349.667	329.444	360.357	364.4	352	350.615	335.059	337.077	346.708	314.048	374.652	322.043	387	351.333
	c: 3	284.75	285.991	292.083	277.468	297.282	290.222	293.459	292.741	288.248	273.802	296.2	312.017	300.945	311.684	302.793	293.812	306.782	300	310.836	304.649	309.853	315.63	310.789	339.36	337.613	348.802	351.017	359.31	333.207	324.676	333.89	312.147	319.739	321.339	323.239	313.107	317.241	306.79	328.89	339.324	345.394	353.711	347.748	385.761	400.297	366.063	360.306	328.348
	c: 4	230.205	212.565	198.243	214.557	215.814	217.704	213.691	210.554	217.542	211.077	207.907	203.069	216.53	204.958	205.167	211.104	204.25	202.138	205.125	217.015	222.609	238.712	232.159	223.687	244.148	238.672	250.197	248.877	229.672	238.979	234.5	231.456	249.577	233.869	226.722	243.807	246.073	247.153	246.948	249.185	240.982	235.357	260.915	255.231	258.709	234.473	244.152	247.755
	c: 5	235.529	240.249	245.95	234.782	228.222	238.064	236.244	227.955	237.294	237.153	225.048	222.568	212.639	227.891	223.957	225.931	228.092	227.359	238.528	243.5	256.396	265.039	260.681	247.005	251.621	258.656	271.897	261.843	255.092	262.259	262.054	259.882	253.186	251.968	247.237	234.514	222.14	226.171	215.766	221.793	218.852	213.534	220.109	224.406	215.41	217.306	217.394	218.497
	c: 6	232.597	244.167	253.015	242.714	237.446	262.779	247.365	248.985	242.182	245.176	243.856	247.028	249	237.174	242.254	242.91	232.013	228.807	226.313	235.419	230.46	242.048	249.616	245.132	230.421	230.56	259.365	251.122	252.738	249.744	248.389	247.878	249.093	261.925	262.558	248.591	258.473	252.987	255.75	256.41	250.438	250.521	247.39	254.034	272.175	251.839	283.076	270.8
	c: 7	180.612	177.171	177.009	171.971	172.826	174.758	172.735	177.23	168.325	169.407	170.082	175.019	178.349	174.757	177.541	180.116	175.675	182.547	183.914	177.581	180.231	192.411	194.079	198.748	194.303	192.333	200.229	192.472	188.703	184.545	186.132	188.513	180.653	183.849	175.673	180.596	184.477	183.92	180.008	182.327	183.927	184.514	189.165	182.48	179.932	180.036	181.381	176.827
	c: 8	301.605	313.433	296.506	291.877	296.486	294.322	296.83	280.822	303.665	312.931	305.56	296.476	292.278	289.55	290.044	301.695	288.445	284.037	293.734	290.595	292.132	299.707	293.748	300.293	293.18	302.079	295.354	298.847	289.335	292.518	297.321	295.95	291.637	296.961	295.29	288.026	282.04	283.011	277.862	281.706	294.598	292.15	294.867	276.566	292.729	287.055	304.968	288.492
	c: 9	345.643	374.591	356.9	356.105	357.571	369.1	350.69	360.667	406	356	395.957	391.03	407.467	375.5	409.812	448.405	379.936	348.417	378.875	350.92	375.76	356.731	355.579	381.167	415.31	468.026	401.755	431.097	397.095	402.467	362.22	388.077	399.956	388.262	369.031	394.114	376.2	429.953	413.425	391.17	383.22	381.854	342.655	362.947	378.548	335.812	370.964	348.707
	c: 10	321.4	319.778	322	363.913	396.286	341.118	378.381	344.105	385.667	354.857	328.524	355.762	400.25	335.375	359.55	369.333	355.933	426.615	342.917	392.65	407.467	377.118	399	416.222	369.65	366.5	411.9	370.583	390.706	390.538	373.2	400.476	345.545	383.895	383.917	363.667	363.188	355.294	376.357	385.679	372.95	342.286	309.786	338.421	374.615	345.944	361.5	362.438
	c: 11	307.875	295.077	380.833	276.929	252.263	247	247.625	261.316	309.875	297.062	328.467	283.278	316.438	335.174	284.789	248.64	272.958	283.826	285.478	282.95	269.421	298.81	312.952	303.455	300.957	287.25	286.6	294.739	296.857	302.6	276.462	280.474	268.19	259.367	313.818	291	271	301.545	310.833	286.862	277	308.667	289.385	291.5	281.75	303.125	344.917	292.05
	c: 13	502.962	485.361	502.436	482.056	481	507.087	517.33	507.471	513.605	536.702	500.99	487.723	525.121	511.935	499.276	498.383	460.837	493.295	509.717	481.548	531.387	531.325	520.22	512.68	509.212	529.398	568.453	561.849	581.355	570.878	551.872	530.773	536.924	512.589	542.893	530.64	527.531	545.13	510.421	518.274	513.719	527.602	472.052	518.073	536.537	516.524	492.542	482.099
	c: 15	454.235	417.118	365.296	352.222	375.571	392.273	371.588	379.889	379.381	409.444	363.36	352.227	350.542	346.217	356.407	318.657	324.514	333.536	325.367	341.667	315.45	343.824	325.533	321.897	313	300.541	321.091	298.516	301.972	309.467	286.744	290.324	288.511	293.279	303.25	303.295	305.595	312.05	303.079	306.94	283.106	322.6	314.486	306.889	312.854	321.368	310.455	338.326
CS09	c: 2	355.491	354.651	357.607	350.188	348.093	351.426	350.412	349.106	355.229	357.395	341.144	355.711	344.976	345.278	346.448	358.948	365.737	364.419	365.991	351.556	358.346	352.627	362.652	374.328	363.569	354.015	368.429	362.584	361.782	364.474	355.345	363.658	360.984	383.335	374.223	376.042	367.14	354.29	364.408	375.249	363.132	383.84	362.088	367.446	368.422	363.298	366.717	375.798
	c: 3	580.972	565.36	583.111	567.018	564.708	572.879	554.793	565.689	572.671	570.798	562.734	568.753	566.594	560.7	566.291	552.063	576.39	569.934	569.883	567.825	572.482	577.611	602.779	599.299	593.76	575.911	607.146	589.961	594.222	607.866	576.437	578.613	573.461	580.997	580.102	564.447	570.544	563.352	547.21	585.923	589.925	573.591	572.528	579.089	590.876	567.749	579.875	585.921
	c: 4	349.462	348.737	359.192	344.15	362.779	359.197	365.401	356.498	345.245	346.236	339.244	341.919	339.569	336.091	336.986	334.943	334.882	336.507	346.727	346.129	337.121	346.87	339.051	339.051	327.005	338.559	342.379	333.462	335.319	330.729	320.792	339.78	332.719	323.597	340.054	329.325	338.1	328.063	338.092	333.067	338.029	326.391	334.199	327.27	331.187	329.604	326.015	331.985
	c: 5	648.141	660.248	648.311	603.196	573.981	533.971	538.853	544.337	518.463	539.619	504.206	501.295	484.02	487.277	469.1	488.756	500.587	497.511	515.929	524.311	529.373	523.042	567.878	549.717	564.265	530.266	540.075	513.451	534.494	525.497	514.192	524.745	502.962	531.333	535.478	527.737	512.758	533.073	519.019	501.76	528.714	543.568	551.169	533.132	536.497	553.475	522.094	530.693
	c: 6	241.971	241.153	243.807	231.485	236.643	236.218	250.793	254.847	248.08	231.06	226.91	237.892	230.096	236.568	227.896	233.158	233.646	222.158	228.758	224.78	223.213	222.164	221.695	230.069	239.548	226.727	234.613	211.908	229.631	231.147	221.532	213.954	226.333	215.706	225.718	229.142	218.807	215.068	224.95	226.728	214.967	223.477	226.266	221.239	215.806	214.248	218.314	211.711
	c: 7	343.618	340.543	341.593	339.492	339.536	350.324	349.986	345.38	341.58	343.518	348.493	347.604	349.538	349.126	344.531	352.608	338.188	350.729	353.011	355.899	360.18	357.497	358.174	359.905	361.11	351.158	348.283	348.08	344.086	345.43	348.049	350.642	345.788	348.307	351.668	345.672	349.008	345.142	347.904	346.807	348.179	346.708	351.003	340.93	339.427	348.928	343.469	341.047
	c: 8	243.608	258.53	247.482	252.957	266.835	256.129	258.017	267.215	261.371	257.067	262.685	266.298	258.77	250.597	246.311	254.858	248.79	247.734	249.832	254.825	250.006	251.694	231.817	242.887	241.378	235.955	234.434	233.533	233.926	237.595	227.181	232.904	229.218	230.311	234.159	230.238	237.296	227.773	226.181	232.438	233.327	243.211	236.807	232.357	229.151	230.494	231.707	242.885
	c: 9	305.236	294.781	288.145	291.391	282.015	270.395	284.853	287.662	268.809	295.543	287	278.986	266.333	275.014	277.083	276.314	286.254	274.343	290.56	288.292	293.123	283.937	298.4	306.216	309.698	300.085	308.323	315.4	296.234	296.815	285.471	291.604	280.64	284.367	278.277	296.296	279.942	268.824	278.842	289.818	284.2	289.346	275.804	280.672	287.887	280.231	288.323	273.726
	c: 10	450.528	468.553	492.011	523.632	546.958	555.585	543.449	527.693	521.666	496.509	478.071	462.261	461.269	457.734	433.991	448.619	434.177	419.287	422.225	411.607	420.908	421.646	414.443	437.915	436.691	422.853	416.876	406.557	408.644	402.323	396.023	387.674	383.774	384.284	379.512	387.582	381.005	364.309	360.531	359.39	354.615	348.05	347.067	350.663	342.522	335.342	331.569	332.719
	c: 11	275.249	293.605	293.733	285.186	281.432	283.964	282.68	282.659	287.976	286.096	288.639	306.953	298.755	306.836	311.253	307.563	316.982	324.566	338.754	349.534	363.105	343.574	352.871	351.604	365.018	350.267	341.669	349.897	328.087	305.119	311.446	290.226	278.014	276.592	277.478	276.579	266.709	261.95	255.463	252.29	251.93	250.971	254.331	245.331	256.292	251.066	252.466	245.564
	c: 12	312.105	304.098	286.337	278.127	283.527	278.156	274.709	262.342	266.414	272.014	267.386	273.406	284.028	300.086	278.275	268.971	287.924	290.957	300.387	283.959	276.746	288.703	293.06	274.242	296.897	284.862	288.536	285.088	283.333	302.077	272.352	283.562	279.46	274.609	262.076	280.588	288.118	398.349	392.609	376.238	317.971	292.704	289.162	280.356	274.833	239.444	261.329	270.403
	c: 13	627.925	624.899	624.297	615.185	620.554	606.015	626.622	614.19	605.445	619.883	593.332	624.289	618.861	632.462	611.247	619.426	613.978	621.784	626.944	613.848	639.717	629.347	652.087	667.888	668.771	642.15	656.189	630.542	651.4	637.909	646.612	646.783	663.77	661.091	660.687	655.529	638.342	637.428	652.909	645.107	666.992	666.437	650.439	646.77	643.008	645.733	665.682	671.011
	c: 14	462.023	473.267	452.14	467.065	447.083	447.143	466.5	440.405	456.782	450.339	458.16	452.635	431.638	455.613	451.369	445.661	456.444	432.653	441.952	425.567	448.898	425.582	445.818	437.911	438.758	465	460.008	458.341	443.323	427.847	432.875	441.774	431.504	436.088	427.896	448.779	416.342	414.411	415.534	420.992	430.873	427.904	434.214	446.846	430.088	428.126	433.422	452.981
	c: 15	346.236	338.621	349.583	347.222	331.123	365.308	336.107	353.453	386.636	388.798	394.759	403.984	412.629	422.819	385.803	366.366	381.6	359.164	340.147	358.773	322.041	325.354	327.265	347.243	333.49	324.654	332.147	338.066	334.835	321.336	314.874	313.194	314.741	316.398	341.642	321.196	326.529	311.687	314.268	327.658	315.246	334.036	330.574	322.073	320.509	331.496	334.371	336.458
	c: 16	421.204	416.643	456.105	460.068	437.788	408.083	380.533	364.77	334.854	319.534	306.338	294.954	282.081	276.267	275.94	275.951	266.383	265.525	267.635	266.362	272.163	264.463	260.277	264.526	274.357	277.312	257.504	270.714	264.805	259.286	264.544	259.421	255.832	251.68	256.488	258.519	258.315	248.632	253.393	250.367	258.106	255.441	255.397	256.32	260.077	255.394	259.646	259.971
	c: 17	434.091	397.923	396.632	385.538	361.811	382.705	367.656	348.879	348.395	340.785	337.274	344.46	345.692	341.11	353.29	341.507	341.749	346	349.727	328.944	342.429	318.12	330.989	332.108	331.936	338.84	342.912	338.133	342.51	361.029	346.286	349.685	361.728	358.744	382.642	356.42	359.851	358.11	367.247	377.092	380.262	383.521	385.476	375.265	389.055	368.857	392.179	384.806
	c: 18	485.853	483.548	474.481	484.224	491.182	486.492	486.509	470.127	474.312	460.092	470.865	476.419	482.538	474.098	466.808	504.873	480.748	501.555	483.2	480.677	506.479	516.019	529.456	525.487	511.697	516.917	507.464	544.887	516.69	524.089	507.009	561.878	518.772	538.231	566.123	537.733	568.748	576.252	528.664	538.259	519.936	526.75	550.832	507.017	531.727	538.628	584.398	570.607
	c: 19	600.309	595.146	565.931	570.046	557.812	559.374	562.961	573.073	565.961	581.048	575.288	561.33	559.772	576.226	572.068	581.149	566.229	573.13	579.155	579.576	598.64	605.993	584.133	591.61	620.164	596.865	598.424	591.079	589.526	594.944	590.179	584.856	583.849	574.872	587.324	588.195	614.97	611.366	583.119	583.712	599.965	598.592	591.545	577.291	577.956	570.153	576.447	585.03
CS12	c: 1	503.03	505.051	512.18	506.738	509.911	515.587	508.763	514.329	528.253	520.302	510.745	512.018	505.998	517.424	515.527	507.264	516.111	508.92	507.11	501.032	535.121	523.105	530.15	537.868	520.465	510.111	515.125	502.067	508.614	501.109	511.254	516.427	497.929	509.012	505.076	499.203	504.722	511.32	505.415	509.618	514.665	515.291	521.853	510.286	512.872	521.211	511.667	519.745
	c: 2	225.216	221.25	226.597	219.309	219.647	210.106	206.424	204.044	191.422	180.552	170.655	167.174	161.319	158.697	159.502	156.089	153.432	150.478	145.219	144.277	142.882	143.89	139.98	146.692	147.975	144.367	144.394	138.967	145.062	141.22	146.362	144.988	146.118	150.083	151.098	156.337	150.79	148.219	152.085	151.996	154.993	152.913	155.428	151.233	149.12	151.52	151.374	155.362
	c: 3	188.233	186.954	185.245	186.269	181.179	187.086	181.027	192.487	188.906	181.903	181.757	179.784	185.581	181.5	180.565	177.097	183.872	182.786	174.204	175.312	181.434	183.2	180.278	188.356	185.574	179.47	179.406	178.903	177.153	171.573	178.047	176.877	178.191	181.176	180.615	180.878	182.671	186.242	179.288	171.345	182.22	179.291	184.74	185.986	186.172	185.714	185.241	183.507
	c: 4	331.33	327.202	332.787	338.197	322.015	321.086	332.53	334.846	335.719	330.041	329.822	331.33	329.149	327.197	329.77	324.536	323.176	326.308	335.744	323.57	324.75	336.408	332.418	334.079	328.597	330.173	325.255	324.572	322.97	340.915	317.685	330.32	334.236	327.785	338.627	320.014	323.948	330.056	319.185	310.338	330.028	330.377	333.279	330.068	330.308	328.532	325.073	324.708
	c: 5	255.217	252.89	253.718	252.752	255.239	253.925	255.679	247.434	250.182	250.202	249.09	246.134	244.635	251.067	258.908	259.667	265.04	252.902	259.047	263.011	264.716	261.889	274.622	274.31	266.824	269.69	270.151	260.518	274.237	259.378	259.038	258.958	269.606	258.122	266.306	273.984	261.65	257.482	255.4	267.49	277.707	250.271	283.4	269.377	267.188	262.933	255.75	276.061
	c: 6	236.803	240.298	238.548	235.469	240.514	238.081	239.723	242.849	244.062	246.595	242.739	249.812	244.83	244.72	242.013	245.349	245.642	240.731	247.093	245.709	242.249	243.51	250.863	248.172	242.902	251.606	249.542	251.585	254.337	246.982	251.88	250.963	250.744	252.239	259.668	255.776	251.961	252.592	251.994	257.521	261.99	254.515	254.517	255.411	254.198	253.292	248.351	247.74
	c: 7	157.793	166.522	158.811	156.391	160.225	162.929	154.803	157.207	164.848	161.693	159.633	165.437	160.186	159.656	156.482	152.565	156.447	156.086	160.573	159.532	159.948	158.052	153.426	163.744	157.365	163.654	165.04	161.408	160.447	159.608	156.515	155.674	164.022	158.41	172.161	159.043	156.333	167.748	165.381	160.172	157.415	159.885	163.4	156.29	167	175.372	170.739	172.2
	c: 8	138.415	138.089	135.503	138.463	134.663	137.417	140.021	133.77	135.302	135.271	132.453	136.292	133.617	129.578	133.229	128.372	130.356	131.613	130.312	129.029	134.624	129.579	131.831	139.166	130.261	136.619	131.482	133.395	135.866	133.745	127.425	131.179	134.556	132.456	134.132	132.047	131.106	136.201	132.79	130.714	137.137	138.759	139.988	135.189	133.005	136.45	136.579	132.952
	c: 9	214.446	212.739	215.6	216.017	209.829	210.377	210.85	210.213	211.685	202.977	202.024	207.312	212.165	216.258	204.189	205.326	211.729	212.554	211.328	211.094	221.159	214.454	215.266	207.614	213.303	211.081	209.746	200.687	215.724	204.268	203.29	212.145	207.526	213.785	211.197	221.969	222.559	217.331	223.625	221.065	224.534	229.168	228.933	217.821	226.31	237.899	226.265	230.073
	c: 10	192.314	193.069	193.005	192.885	192.073	191.057	186.95	189.452	189.02	188	182.216	181.357	180.099	181.6	180.984	185.504	182.275	180.317	184.841	184.092	186.05	185.881	187.074	187.269	185.466	186.313	182.132	186.773	184.641	183.121	186.192	182.358	179.79	180.21	180.231	181.345	180.957	179.883	183.244	181.965	184.535	180.875	182.664	175.946	180.91	181.473	180.442	180.547
	c: 11	197.807	197.644	191.697	194.434	197.283	188.269	187.727	189.341	190.882	193.438	188.771	190.663	186.141	193.924	194.565	188.624	190.536	188.721	188.678	188.259	191.071	188.186	187.227	192.396	186.192	196.867	187.052	192.338	190.329	189.435	195.915	187.384	190.728	186.031	191.438	186.916	190.619	186.012	190.318	190.317	200.396	189.253	192.745	202.703	205.138	206.812	206.794	203.143
	c: 12	277.706	281.293	294.668	307.629	317.749	325.605	337.094	342.205	349.439	343.987	357	362.038	357.103	363.512	357.637	365.953	356.24	353.73	350.673	344.036	344.677	333.509	333.899	322.082	308.162	291.432	276.268	273.198	263.995	257.977	252.706	249.82	243.214	245.081	245.701	246.323	248.482	245.23	244.574	241.362	240.752	242.11	247.286	243.246	247.323	245.427	244.264	247.374
	c: 13	217.689	218.933	226.255	225.316	223.587	221.698	217.475	217.099	218.685	218.186	219.317	222.038	222.907	225.159	219.232	222.167	224.927	218.032	224.697	223.537	225.14	228.542	231.087	225.95	224.172	225.066	219.14	218.387	224.174	211.684	221.519	221.062	218.9	219.345	232.015	225.117	222.35	219.244	227.756	219.831	225.156	230.579	230.044	226.854	225.716	226.685	226.584	227.322
	c: 15	261.782	264.823	262.163	264.548	262.091	265.152	266.193	261.599	267.104	264.917	262.529	265.019	264.174	269.607	260.481	270.658	266.697	262.555	264.766	263.316	271.034	265.233	260.74	264.045	261.004	258.259	251.301	254.996	256.326	251.173	255.044	252.77	256.118	259.178	265.363	264.285	262.842	262.59	265.888	267.485	268.187	266.153	270.146	266.636	266.861	271.555	265.886	263.363
	c: 16	183.155	187.554	190.213	190.813	186.414	185.708	182.846	185.163	188.597	186.828	185.11	186.154	177.552	185.268	180.031	180.692	183.658	185.802	182.538	184.822	188.166	185.335	188.824	187.836	186.974	188.052	181.847	185.58	181.791	185.979	180.8	176.907	178.933	186.994	187.268	182.393	182.535	179.438	180.428	180.293	184.583	182.145	182.541	181.876	177.144	184.962	182.3	181.672
	c: 17	190.312	189.599	188.686	190.578	187.865	186.724	185.792	183.822	187.554	189.127	183.865	189.471	186.465	191.854	190.712	196.701	201.269	201.329	200.66	198.91	197.516	205.087	200.748	202.132	194.259	198.959	196.255	198.15	193.821	194.587	188.408	192.624	195.732	194.15	194.932	194.123	193.972	186.943	189.591	192.181	190.341	192.244	196.362	180.115	186.969	197.068	189.331	182.682
	c: 18	242.281	245.591	262.373	250.312	255.04	243.903	242.709	239.25	237.917	237.675	230.938	235.721	225.954	232.195	222.78	234.105	242.917	240.717	226.724	228.732	228.207	229.768	222.5	238.983	235.991	239.896	218.626	224.312	227.907	221.932	219.646	229.652	221.716	224.607	223.883	233.752	214.802	227.252	219.61	224.248	231.758	233.597	221.856	212.821	222.202	220.265	222.482	225.259
	c: 19	226.048	244.957	266.175	228.4	258.625	251.512	236.824	243.558	259.291	214.579	248.829	252.875	239.095	210.324	226.921	254.767	226.286	241.703	236.821	237.6	246.514	226.737	230.765	223.514	237.714	279.838	221.947	252.154	212.226	242.4	226.344	241.081	236.515	231.147	241.738	231.818	231.667	247.439	273.692	239.971	253.214	261.703	251.103	242.114	231.255	238.767	253.022	239.5
	c: 20	307.993	307.789	316.475	300.441	287.859	308.104	307.846	293.325	291.078	294.167	288.934	286.705	307.222	292.085	304.11	313.08	298.636	307.045	297.281	302.511	289.881	304.733	310.977	308.362	305.542	298.176	304.63	305.78	284.336	287.736	289.371	305.78	289.965	301.596	311.689	295.045	296.187	304.457	305.103	292.911	292.277	309.654	298.532	294.522	295.312	293.843	292.746	283.037
	c: 21	164.04	158.167	167.265	154.457	161.479	150.976	151.857	158.415	142.769	157.543	150.694	159.396	142.229	148.562	153.63	162.2	150.543	151.256	166.56	154.638	153.273	158	162	157.438	154.872	159.082	150.795	150.717	150.06	157.837	151.5	165.878	149.636	157.75	155.404	164.22	163.907	148.66	148.62	150.906	162.352	158.725	157.213	147.439	168.804	158.906	155.46	149.727
	c: 22	246.822	240.477	229.06	215.158	205.964	200.01	191.843	187.435	188.757	185.255	184.601	191.335	182.335	187.456	184.771	191.358	185.535	190.699	192.36	184.392	187.677	195.641	191.169	201.622	206.057	207.777	212.339	208.865	208.07	207.478	226.322	256.449	284.268	289.787	271.479	257.459	238.289	223.262	219.458	216.396	208.578	205.13	194.563	194.978	192.547	181.706	188.437	189.157
	c: 23	178.521	171.377	168.779	170.853	174.598	175.155	168.156	167.209	170.275	159.841	164.167	167.393	163.685	162.427	163.822	162.523	159.661	168.974	153.491	163.682	168.063	165.74	174.68	164.019	165.152	163.642	166.198	163.35	161.916	165.76	165.782	162.21	159.901	161.474	169.5	166.33	165.076	166.725	164.077	162.935	155.821	162.308	167.314	166.761	159.756	159.831	158.09	160.103
	c: 24	257.159	254.929	244.072	262.083	253.753	259.151	257.279	269.136	257.356	260.357	258.8	259.313	253.4	250.706	263.977	249.349	252.952	260.093	260.94	259.77	262.988	258.136	269.375	273.897	268.622	267.462	269.76	268.909	265.154	251.155	260.093	267.395	257.667	270.342	249.803	262.38	253.938	254.699	255.432	251.702	254.622	260.048	264.711	256.16	265.152	267.241	249.961	269.417
	c: 25	285.832	284	290.6	284.327	279.444	280.32	289.3	276.019	282.357	281.68	285.589	271.243	281.612	284	291.121	275.196	283.798	274.941	271.968	291.663	275.832	294.364	305.938	289.109	297.554	293.033	292.368	289.409	281.883	290.839	280.404	285.804	277.643	294.614	311.072	285.656	297.103	297.448	292.782	287.884	304.953	294.733	290.185	293.759	291.273	293.477	274.859	309.42
	c: 26	212.5	209.326	218.167	214.808	209.171	200.066	204.108	202.512	205.664	199.917	206.302	213.157	197.21	208.104	212.862	212.363	211.758	204.983	207.905	209.633	215.025	219.574	216.216	223.462	238.991	230.909	231.855	227.807	235.307	233.365	238.929	241.948	225.519	243.837	234.283	218.115	224.709	223.324	231.073	224.836	228.667	241.351	234.165	239.116	246.85	242.62	231.639	228.725
Ca-03-10	c: 2	498.098	499.839	504.762	496.094	506.274	497.897	500.178	498.478	504.435	497.595	496.444	495.099	490.976	502.754	492.498	492.558	490.65	481.378	490.825	496.594	485.839	490.123	495.098	501.953	499.768	494.731	484.824	492.322	489.411	489.747	487.785	487.753	488.595	488.182	487.226	478.81	483.922	483.344	480.388	476.577	477.153	475.034	483.546	489.306	487.748	485.436	487.399	488.078
CS01	c: 3	462.488	459.328	441.137	433.025	421.493	419.065	414.98	405.526	392.431	397.267	396.122	386.24	384.985	375.788	368.022	358.234	350.077	334.689	330.953	329.165	317.047	305.614	298.081	287.963	277.64	272.415	266.787	265.102	260.297	260.939	261.032	254.433	250.114	252.872	247.085	246.337	242.423	240.803	241.048	237.568	239.93	240.215	242.509	243.864	242.674	243.085	247.308	250.928
	c: 4	288.095	281.905	284.689	284.147	284.464	285.342	284.846	284.756	284.121	282.612	283.351	282.85	283.49	281.643	283.541	284.171	285.198	286.963	285.613	283.718	284.721	287.248	289.548	288.086	287.994	288.853	287.382	286.96	286.817	286.746	287.086	285.723	287.311	281.548	283.019	281.771	289.188	285.346	284.478	280.602	284.294	284.907	286.949	285.014	283.838	286.99	282.408	284.793
	c: 5	535.882	540.332	534.489	565.197	567.768	556.07	569.169	572.11	566.691	572.807	562.319	570.96	553.537	536.684	531.441	535.048	529.731	525.185	518.416	516.626	483.91	483.902	482.661	474.147	472.934	483.698	492.62	516.669	516.108	531.935	542.409	552.745	573.888	583.655	578.895	591.134	587.695	567.271	561.854	561.187	555.527	532.511	545.62	548.953	550.357	538.841	543.778	549.95
	c: 6	486.691	479.798	496.016	499.079	497.808	488.675	481.008	493.701	488.02	487.331	484.95	477.956	484.801	464.654	472.799	485.996	486.325	472.255	478.965	476.807	460.585	477.021	474.172	470.113	461.983	472.511	474	479.369	469.698	469.887	460.657	455.564	471.452	470	455.847	460.844	471.927	479.023	475.587	471.672	470.082	474.442	469.657	482.424	463.593	467.834	470.054	466.632
	c: 7	342.469	350.886	348.149	351.766	352.243	347.52	350.347	351.915	354.215	352.549	343.132	347.048	355.361	343.865	347.424	347.088	339.706	346.705	344.865	348.533	334.497	348.053	350.88	354.12	344.845	353.124	348.771	351.241	359.576	343.186	346.676	339.874	346.84	349.181	346.489	336.525	346.839	342.611	342.535	342.957	348.448	346.196	346.533	348.864	349.393	350.929	353.124	354.614
	c: 8	370.28	368.722	369.753	363.256	366.382	360.404	362.479	362.2	364.3	357.351	360.146	357.071	349.317	349.227	348.423	348.82	350.478	350.632	347.651	350.909	361.658	353.701	351.024	349.151	349.431	349.377	350.591	351.903	345.961	349.736	349.02	341.402	342.84	346.824	341.084	334.947	340.754	345.161	342.745	339.469	336.799	337.313	341.344	345.088	341.857	347.334	343.888	347.288
	c: 9	402.723	394.672	378.367	380.578	374.424	387.432	378.744	359.421	345.881	338.538	333.79	319.296	312.175	306.809	298.896	302.84	287.428	286.622	284.324	286.361	289.876	279.182	285.292	277.007	278.211	280.686	289.227	289.02	291.058	286.787	291.81	285.595	285.763	287.061	282.387	291.711	286.986	286.534	280.983	286.453	281.294	285.746	288.125	289.873	291.576	293.03	292.66	293.248
	c: 10	271.884	275.191	277.243	275.219	276.088	268.584	272.394	270.409	269.936	259.295	258.519	252.705	253.929	251.348	251.299	250.43	250.646	243.916	243.197	242.536	248.05	244.513	245.07	240.441	242.423	252.823	245.35	248.031	245.544	246.504	242.83	240.454	239.415	242.979	237.803	234.795	234.443	235.562	230.977	230.571	233.789	228.935	231.893	231.268	228.986	229.329	231.725	234.774
	c: 11	339.794	336.407	334.547	339.465	335.103	334.084	339.565	336.63	330.326	324.759	328.627	325.47	320.857	325.293	318.403	319.582	320.935	320.29	320.189	320.958	323.214	323.008	319.753	328.647	323.751	326.141	318.472	324.76	321.363	321.739	323.056	317.275	320.97	327.441	322.593	323.624	325.127	323.307	324.927	320.453	322.873	327.055	324.558	333.296	324.014	329.439	324.742	334.83
	c: 12	223.523	224.359	219.028	228.02	222.847	219.322	219.566	228.092	230.295	229.669	242.584	239.503	240.649	233.981	231.385	230.566	235.932	230.697	222.173	229.832	247.773	227.162	230.061	229.214	228.253	239.569	231.405	227.521	238.434	234.253	237.152	226.979	238.244	244.391	236.993	238.39	246.966	243.108	243.17	237.636	240.124	242.758	246.69	241.809	246.176	247.617	250.723	247.904
	c: 13	221.579	223.438	231.827	221.473	224.346	219.215	211.918	223.312	220.874	224.173	214.259	217.731	213.818	223.032	221.082	216.615	217.02	224.323	213.243	220.622	227.807	226.629	226.362	234.142	214.602	227.637	230.767	223.846	232.791	227.323	240.431	229.098	233.111	237.6	235.634	233.497	235.977	234.47	227.942	226.669	233.384	233.401	229.953	243.965	236.813	236.622	237.449	237.109
	c: 14	412.81	428.722	440.769	436.415	437.561	449.761	461.62	460.639	451.142	453.292	443.852	429.925	410.298	405.496	397.305	396.154	390.296	386.636	397.337	398.215	406.271	406.095	391.636	400.308	379.179	372.91	359.329	349.099	340.178	333.425	331.768	328.455	325.112	323.13	324.84	314.302	317.219	317.785	307.645	306.155	304.345	299.992	304.207	307.432	310.296	313.637	307.303	314.825
	c: 15	299.174	287.203	296.427	282.549	286.946	287.37	292.695	291.281	292.534	289.601	293.889	290.106	292.702	295.804	291.007	291.97	298.234	293.997	286.085	283.302	288.329	289.839	281.851	285.091	286.544	288.602	289.257	296.072	298.209	296.112	296.395	296.296	297.963	297.309	295.376	292.454	298.246	289.994	288.212	290.983	289.309	283.774	293.942	289.206	295.026	292.611	292.149	293.093
CS04	c: 1	244.544	247.549	250.788	252.71	254.501	250.582	250.238	246.268	239.219	242.595	237.727	237.952	235.717	234.856	236.662	233.932	237.671	236.603	232.449	230.249	236.902	235.637	235.123	232.866	232.754	237.457	235.468	233.54	234.645	228.764	233.803	231.223	226.74	225.304	227.399	227.833	229.728	230.667	225.931	227.002	230.916	230.047	231.062	235.419	236.453	238.638	240.09	233.237
	c: 2	264.241	264.626	256.959	258.184	260.596	259.312	262.268	260.538	260.035	265.198	262.535	271.95	262.962	270.004	274.083	265.118	266.285	265.939	259.559	261.675	263.487	268.161	257.818	260.456	262.228	254.882	261.966	256.977	255.254	254.7	255.711	256.566	247.24	249.774	251.218	250.774	255.822	257.117	247.409	252.538	242.776	249.593	244.235	243.106	245.73	244.422	246.726	239.64
	c: 3	188.83	185.539	186.745	184.901	191.109	186.166	188.435	185.023	189.042	192.789	190.977	192.863	188.695	187.988	192.864	187.804	189.167	186.881	188.201	188.809	190.391	191.369	190.965	189.112	188.235	184.955	187.356	184.015	188.572	187.498	190.381	186.695	185.749	182.037	183.884	185.524	188.789	187.109	194.911	186.03	188.362	187.345	184.744	184.58	187.227	188.625	188.758	183.854
	c: 4	195.356	200.279	193.983	193.393	191.196	190.181	193.843	189.995	189.142	186.842	187.81	191.17	188.153	185.937	190.021	191.452	194.887	196.805	197.938	197.923	208.182	208.248	209.827	206.619	203.054	198.459	200.005	199.453	204.872	209.4	212.069	216.95	214.642	218.028	214.15	218.567	214.805	207.654	210.317	200.981	201.821	192.867	195.619	192.871	203.279	205.918	204.648	200.161
	c: 5	211.385	211.429	209.63	209.197	213.823	214.269	211.591	213.789	213.748	212.511	212.664	210.963	215.575	212.631	214.441	215.724	216.79	213.4	213.457	211.369	220.013	216.228	212.506	211.319	212.14	210.369	209.067	204.443	206.652	210.019	209.733	208.017	209.731	210.2	211.57	216.344	218.147	214.564	214.121	212.551	209.968	213.21	207.716	211.443	210.815	209.781	208.796	210.354
	c: 6	244.034	253.133	247.295	242.773	253.106	254.416	252.531	254.538	255.712	257.91	255.104	256.061	255.349	255.335	258.439	259.619	255.514	257.321	257.565	255.947	262.492	264.317	260.963	262.577	263.455	262.156	267.747	254.706	254.888	251.749	254.483	252.847	253.876	251.029	247.676	254.358	252.734	249.326	252.098	249.212	252.448	255.2	259.936	254.625	252.126	259.333	258.081	251.126
	c: 7	283.543	284.451	281.102	271.729	271.741	264.642	257.635	250.98	253.427	259.701	261.534	257.436	256.879	253.2	251.859	243.759	250.999	249.446	245.03	249.381	246.347	242.145	237.205	236.131	228.87	228.327	226.228	222.151	224.6	223.679	219.776	227.774	225.92	223.687	230.351	230.224	239.922	240.497	236.157	234.923	239.508	235.592	238.828	237.676	229.772	225.277	228.924	231.572
	c: 8	187.74	184.951	183.837	181.962	185.247	189.617	189.152	186.744	182.033	183.495	185.868	188.189	187.978	190.464	187.16	190.978	188.579	191.212	188.11	193.313	195.073	200.815	195.584	197.503	199.234	196.506	195.454	195.177	195.747	193.097	189.062	193.634	190.989	189.32	185.044	190.814	191.077	187.099	187.813	193.443	191.637	192.895	190.352	193.552	188.65	189.489	192.12	191.5
	c: 9	211.982	210.972	210.253	208.789	209.096	209.613	213.91	207.522	204.971	207.871	213.818	210.285	207.269	207.451	212.49	208.495	211.352	215.507	209.564	210.27	218.028	216.967	215.376	216.548	212.479	212.272	212.196	209.24	207.524	207.512	208.444	211.921	209.369	206.068	207.267	210.903	208.415	210.222	211.431	211.42	211.864	212.472	208.545	216.182	212.115	215.383	214.743	217.45
	c: 10	375.829	379.504	380.435	381.157	388.158	408.637	419.766	430.803	407.96	401.702	386.024	357.774	352.837	349.19	345.112	348.747	346.358	340.744	342.596	342.36	348.127	348.638	345.595	344.734	355.383	355.108	362.708	367.451	379.079	367.141	367.031	378.825	374.578	372.674	375.505	357.494	349.193	346.122	336.564	334.579	332.112	326.837	317.045	320.877	327.529	335.724	333.552	334.92
	c: 11	391.597	398.704	403.755	404.703	415.674	400.994	401.245	399.109	382.211	386.527	386.592	396.724	409.899	406.853	397.496	382.854	364.713	366.237	362.092	368.59	362.744	364.367	356.577	349.226	354.255	352.237	363.803	367.425	369.563	371.89	374.743	382.345	381.047	367.908	371.657	363.141	359.904	369.331	350.262	348.576	353.036	350.516	346.705	345.963	352.6	358.998	361.668	371.914
	c: 12	189.334	190.49	187.762	191.266	191.312	191.879	193.34	194.589	194.057	192.797	193.869	190.527	191.382	194.006	195.117	193.681	190.49	190.603	189.084	190.85	193.179	193.22	198.221	195.33	195.203	193.052	193.085	191.599	193	189.542	191.302	195.846	191.13	190.577	189.344	191.207	191.689	196.278	197.243	195.505	196.453	194.676	194.948	199.265	206.177	200.766	207.062	207.53
	c: 13	260.089	257.973	257.461	257.616	263.36	262.93	257.263	265.37	261.488	264.98	257.855	258.275	256.254	256.797	257.445	255.984	250.996	251.221	254.972	252.078	252.974	256.486	259.031	254.842	255.961	255.843	255.534	254.826	258.038	259.494	255.619	257.996	256.45	250.592	251.878	255.28	250.054	259.028	253.325	256.442	256.041	254.737	248.773	251.882	254.492	253.16	249.727	252.055
	c: 14	269.356	268.139	261.56	258.542	261.817	257.199	264.866	262.87	258.381	262.37	260.262	259.137	258.08	260.917	260.204	262.953	261.234	263.166	261.697	261.542	270.585	270.746	273.544	281.134	275.339	273.092	277.557	270.134	276.71	277.135	285.544	279.566	281.827	282.348	282.893	290.988	296.648	290.746	287.296	282.58	285.26	276.504	285.285	284.24	286.123	284.73	286.834	289.328
	c: 15	193.46	189.104	191.753	186.338	191.995	191.146	187.136	188.799	194.078	189.453	197.858	191.642	192.265	196	186.974	193.34	196.932	200.067	195.261	192.538	203.25	200.435	199.606	204.411	202.758	199.151	205.507	196.745	196.169	195.026	193.049	198.718	203.717	202.195	204.107	201.5	196.032	198.804	187.338	192.542	187.431	191.47	192.077	189.078	191.859	189.552	201.175	202.994
	c: 16	225.233	220.356	211.272	221.358	214.516	216.12	229.048	221.428	220.55	222.553	215.355	215.65	215.438	219.095	221.135	219.386	215.958	218.701	218.091	212.426	220.794	218.855	220.53	219.379	223.931	221.685	223.911	216.626	223.333	219.017	218.031	215.78	209.648	206.91	211.517	205.978	215.481	215.518	213.7	209.619	209.648	212.393	210.182	212.354	212.378	218.473	211.777	214.491
	c: 17	292.009	286.142	281.496	281.418	295.204	280.889	285.396	278.609	278.753	280.389	284.114	279.352	283.829	297.686	293.782	305.196	307.299	314.235	313.202	318.81	315.674	313.996	315.474	306.081	300.069	297.72	304.96	291.655	292.222	282.431	293.674	290.514	291.643	283.331	282.409	284.03	273.208	270.254	271.439	272.609	278.803	282.332	278.344	270.458	276.43	280.942	277.271	277.892
	c: 18	218.806	213.618	218.47	213.962	218.683	222.739	221.586	212.556	217.974	217.198	211.745	208.161	214.394	203.382	214.456	214.031	208.425	206.872	204.326	203.619	212.04	214.548	207.885	205.564	208.753	209.028	213.31	203.248	202.494	210.241	206.316	208.796	207.354	212.759	203.254	210.129	212.996	210.747	212.333	208.723	206.087	216.363	209.319	209.32	215.51	214.871	211.859	218.272
	c: 20	207.816	212.271	199.589	202.005	207.127	204.249	208.246	202.619	199.619	206.005	208.724	205.694	203.462	206.89	207.607	204.822	207.279	209.295	204.715	208.387	213.594	217.407	208.638	209.483	209.127	208.761	210.684	209.159	207.917	205.678	210.278	207.616	205.191	200.927	197.711	205.347	206.749	204.824	204.35	203.426	210.05	216.61	209.25	209.415	212.566	215.845	210.683	211.397
	c: 21	392.541	394.122	383.368	382.141	391.955	396.302	395.157	396.33	391.504	382.027	380.977	377.509	391.389	381.738	399.054	394.575	398.203	387.451	380.737	370.298	366.56	365.713	351.653	351.323	345.224	338.318	329.531	329.77	350.853	367.079	371.103	364.725	358.367	352.889	352.78	349.865	363.25	364.947	352.715	355.029	358.088	357.789	348.99	344.229	336.557	327.787	323.505	327.208
	c: 22	226.711	224.738	222.239	219.944	222.018	221.163	221.524	215.259	220.809	218.857	218.831	212.679	216.356	215.925	217.309	219.284	214.852	216.907	212.677	213.238	215.019	215.397	214.027	217.967	217.617	213.032	213.926	209.892	210.705	209.728	212.007	213.792	213.771	215.619	215.145	215.735	215.662	217.345	214.176	214.558	215.19	219.114	213.49	214.646	214.797	217.315	214.924	213.442
	c: 23	167.38	170.684	168.148	167.326	164.979	170.959	165.134	167.372	162.707	163.638	165.06	168.079	167.742	167.292	170.087	166.285	171.051	174.698	174.002	176.05	171.727	175.664	175.076	177.535	176.994	177.156	178.947	180.895	188.516	192.848	196.292	206.538	206.113	213.067	213.321	208.5	213.221	205.704	201.987	196.067	191.89	194.417	191.781	187.067	185.336	187.432	188.886	189.986
CS09	c: 1	388.664	385.323	385.657	386.221	385.888	376.919	373.946	375.339	377.58	373.25	379.587	375.199	378.395	371.836	383.805	379.062	378.953	373.015	377.716	380.197	379.034	378.459	351.331	369.904	374.717	372.627	368.008	377.333	371.769	373.794	370.716	369.679	373.257	371.046	370.123	364.612	360.507	357.815	362.955	366.383	367.787	362.449	364.912	357.848	363.676	360.093	363.025	364.602
	c: 2	214.53	213.051	209.025	211.935	217.082	218.18	217.038	212.381	209.698	207.789	205.093	211.385	208.514	211.48	209.813	208.158	208.442	208.678	212.036	211.63	212.808	207.457	200.359	211.871	204.415	200.949	204.007	204.474	207.02	202.061	204.356	207.368	204.457	202.166	200.357	207.057	199.963	202.773	203.718	206.705	199.022	201.237	197.733	198.113	199.85	197.114	194.031	193.384
	c: 3	378.244	376.875	368.124	373.945	373.349	365.1	370.45	359.084	358.786	357.606	355.024	359.153	356.644	356.228	360.733	360.299	353.651	351.562	351.364	350.579	353.515	344.472	348.455	336.507	339.886	343.724	334.654	332.385	334.775	336.546	334.456	336.143	330.564	325.22	327.006	326.04	321.469	325.608	321.747	320.269	321.777	321.963	318.32	317.845	324.9	317.864	318.488	318.273
	c: 4	524.448	524.4	538.957	527.382	532.465	532.992	524.883	512.372	513.862	512.624	510.322	526.269	519.089	501.576	513.899	523.188	523.919	532.466	507.651	509.213	527.241	532.127	527.905	512.984	524.845	518.107	506.892	518.399	510.439	537.087	517.288	524.899	503.653	507.951	507.22	514.415	491.717	510.579	502.735	507.491	509.275	499.428	493.368	505.372	500.944	494.997	494.886	493.633
	c: 5	335.521	332.448	333.099	329.676	334.685	327.89	326.997	329.547	332.992	324.946	327.437	328.076	330.91	323.18	328.289	325.647	324.938	337.839	330.395	323.597	326.506	328.873	313.331	327.521	329.812	334.944	328.544	331.417	326.611	328.816	320.983	329.941	319.452	325.672	318.236	328.048	322.138	312.438	324.988	322.431	325.06	322.164	315.003	314.032	315.092	314.711	310.625	315.941
	c: 6	204.755	198.723	201.534	201.214	196.861	197.615	195.563	199.323	202.097	197.044	194.213	192.368	196.502	194.798	194.353	194.12	195.18	201.952	200.311	189.937	197.378	194.855	193.234	188.157	191.631	195.384	194.097	194.753	188.127	196.179	188.309	196.253	195.014	191.252	196	189.918	200.394	187.133	189.584	196.77	190.136	194.433	193.909	184.333	197.07	189.156	185.272	188.404
	c: 7	241.617	237.726	237.498	239.629	236.23	235.43	236.716	234.626	237.423	233.981	236.609	238.126	235.529	235.65	238.052	240.154	231.508	234.328	234.641	237.12	242.963	235.513	224.166	230.311	236.51	234.223	230.035	234.262	233.494	236.955	231.448	230.317	232.373	230.169	228.587	231.474	229.326	228.452	229.688	228.635	231.672	230.414	231.381	226.006	229.479	227.941	230.993	223.345
	c: 8	276.632	272.773	275.17	270.219	272.73	267.657	265.345	263.012	265.592	262.564	260.759	265.188	259.912	260.418	263.871	261.156	259.697	258.967	257.366	255.32	264.629	256.784	236.423	252.23	251.862	250.311	250.881	246.836	251.036	246.846	242.632	242.967	240.203	239.81	238.939	238.329	240.213	237.268	237.069	236.497	238.186	236.817	235.433	234.571	233.802	232.478	231.809	231.196
	c: 9	229.165	234.529	235.1	236.467	224.568	235.581	232.678	231.915	227.778	225.459	237.547	231.74	229.247	224.241	236.055	233.38	227.506	236.513	234.604	231.453	241.587	245.25	220.957	232.742	234.045	221.807	233.641	224.932	250.713	226.1	227.116	225.5	225.037	238.061	228.125	220.583	221.953	221.817	224.926	233.508	241.247	238.783	229.675	224.154	222.042	231.887	218.507	234.603
	c: 10	296.111	288.354	292.4	268.214	283.512	297.37	277.35	270.636	278.588	267.731	272.021	297.86	268.933	269.419	298.796	253.769	276.077	305.163	261.279	250.108	275.25	255.577	267.231	246.257	274.769	259.575	286.314	277.206	289.615	261.531	282.368	263.364	278.122	275.128	275.951	273.763	263	290.848	277.105	280.22	247.737	270.029	267	236.25	259.875	255.441	280.5	275.6
CS12	c: 1	202.702	200.701	201.032	192.216	193.901	193.85	197.344	195.115	188.112	192.576	197.579	192.854	198.058	193.614	188.981	191.278	197.588	191.469	193.889	196.265	191.374	194.495	191.13	197.172	197.035	195.233	195.883	194.305	186.795	190.399	197.644	192.845	187.266	190.683	195.868	189.544	184.635	191.062	195.461	201.635	192.786	196.152	189.521	192.6	191.462	192.455	186.404	193.777
	c: 2	391.249	385.965	392.814	394.624	392.032	398.671	395.368	400.151	395.138	396.359	397.142	397.61	397.148	398.683	399.18	404.478	404.298	403.253	411.89	408.892	414.059	413.778	411.316	413.698	421.077	413.918	417.484	407.544	411.083	410.224	404.802	410.491	399.923	399.329	402.437	400.58	395.806	399.451	405.058	402.334	406.538	404.943	410.376	410.036	404.456	413.746	420.959	421.917
	c: 3	271.16	270.384	263.776	264.216	273.506	268.358	264.58	271.07	273.162	278.471	259.629	270.072	259.852	268.896	261.741	276.189	268.535	276.061	266.338	269.86	266.838	265.4	266.752	260.107	268.312	274.244	261.502	268.376	265.227	277.97	273.372	277.616	281.519	280.777	284.292	287.403	292.341	310.055	286.874	296.065	288.78	299.169	288.253	275.464	276.448	275.244	281.311	270.064
	c: 4	292.831	292.618	286.876	280.514	278.991	277.964	268.464	274.802	268.568	259.907	259.506	255.213	253.174	246.963	245.631	246.192	244.671	238.947	238.04	243.608	241.193	238.348	234.354	236.801	236.162	234.113	236.046	237.396	234.589	233.332	231.109	234.05	233.595	228.932	229.036	232.802	231.294	225.967	228.464	229.636	229.071	226.405	228.304	223.276	225.631	227.041	223.021	225.973
	c: 5	285.189	288.513	286.261	285.249	281.882	289.997	291.202	292.963	289.225	298.586	287.16	288.336	290.02	287.652	285.482	285.326	292.509	287.806	282.97	282.25	298.035	292.689	285.67	295.851	291.152	290.596	284.983	289.652	284.869	284.881	292.048	283.437	290.483	284.171	284.417	289.706	289.368	287.65	292.408	286.343	281.993	291.241	285.534	282.686	280.077	285.454	277.055	283.244
	c: 6	374.029	377.328	371.294	366.049	364.548	367.552	364.753	363.042	356.058	358.793	348.306	348.444	339.876	340.125	341.02	335.869	344.242	335.101	333.092	326.869	332.22	334.653	331.236	337.491	332.563	337.38	331.75	334.097	335.519	326.341	326.137	324.026	320.396	313.947	323.387	314.96	313.721	307.718	310.916	309.39	307.521	304.108	297.875	293.997	294.588	297.289	300.406	291.228
	c: 7	495.735	480.814	468.383	452.615	440.405	430.574	420.619	413.9	409.707	403.151	402.726	393.536	389.484	380.282	377.654	375.062	376.644	365.145	363.682	367.752	373.134	362.914	361.648	365.697	359.9	369.848	366.842	374.025	374.434	367.508	371.444	374.802	372.436	368.657	370.773	376.029	375.111	374.38	371.671	372.273	375.615	372.187	368.686	366.033	367.926	366.767	367.162	373.215
	c: 8	301.055	301.051	300.256	302.388	299.026	298.616	296.199	300.145	297.93	294.502	297.481	290.615	297.296	289.45	292.07	291.192	292.19	289.476	293.286	290.216	287.931	292.908	295.069	290.788	295.095	294.264	299.943	297.797	295.125	301.285	298.535	299.17	292.828	301.965	294.132	301.648	303.953	308.424	307.84	314.373	314.925	314.53	308.748	303.47	307.748	301.785	307.214	305.992
Ca-04-10	c: 1	238.309	237.711	240.132	242.904	240.88	240.947	241.247	240.213	240.447	240.227	242.275	239.785	240.749	240.892	238.666	239.781	237.564	238.599	239.145	239.095	242.911	241.485	239.635	241.688	241.534	239.58	238.956	236	236.837	236.207	237.815	238.93	239.873	239.648	236.895	235.234	235.151	235.36	237.403	236.583	238.087	240.065	238.808	238.996	240.182	242.252	240.025	237.754
CS01	c: 2	267.341	264.122	263.283	263.759	267.651	265.38	263.526	264.954	262.133	262.23	263.807	262.372	263.277	263.375	259.074	259.031	259.793	260.369	260.104	260.38	268.042	264.111	263.831	265.105	264.905	266.422	261.865	259.392	259.99	259.879	262.108	261.573	262.501	262.823	261.92	265.396	264.624	264.98	268.527	271.603	273.601	271.98	272.477	274.805	274.877	273.554	273.556	272.18
	c: 4	384.481	395.986	406.771	411.606	418.83	428.956	440.889	467.295	479.369	475.827	457.5	435.931	416.089	408.133	389.139	390.688	388.773	385.481	403.183	416.933	442.385	451.912	454.156	452.858	426.46	420.651	412.619	407.32	410.974	427.402	446.41	456.446	442.872	430.238	419.994	414.506	397.968	391.855	389.496	373.762	375.333	369.687	365.893	360.849	364.086	364.414	356.769	356.581
	c: 5	659.524	657.656	661.32	647.262	660.049	656.372	650.553	643.437	647.807	649.126	654.752	647.032	656.305	656.633	641.737	653.932	644.433	638.833	637.131	634.675	631.976	631.105	618.468	616.716	611.835	600.268	591.559	587.841	588.994	594.511	592.021	596.249	592.666	588.556	577.473	565.162	553.968	558.613	546.106	546.002	553.017	539.919	544.377	545.331	550.296	542.695	550.132	550.875
	c: 6	354.929	358.186	351.305	348.671	347.46	348.892	346.861	350.116	346.76	352.111	346.718	343.068	350.243	347.413	332.64	334.653	339.845	332.619	334.061	329.056	348.347	345.103	343.92	348.385	343.828	347.627	342.241	350.53	351.725	358.792	356.995	361.062	366.64	364.917	372.162	368.667	361.815	367.19	363.479	364.422	371.512	365.914	360.17	361.558	367.507	355.427	352.337	351.456
	c: 7	240.855	238.407	241.346	247.989	248.205	249.327	251.302	249.147	253.397	257.616	260.195	258.68	258.929	263.213	263.929	265.945	267.711	268.068	267.9	271.392	276.046	272.022	273.746	271.143	271.259	272.553	267.95	269.059	266.487	271.509	272.282	273.173	275.026	274.392	271.178	268.222	267.684	270.426	271.168	271.6	271.135	270.653	266.41	268.67	269.407	274.766	273.787	273.164
	c: 8	339.911	337.987	338.431	338.907	336.077	336.444	334.768	331.654	335.851	339.334	328.624	332.912	332.487	337.022	335.068	332.873	335.249	340.878	336.877	344.826	353.274	359.643	354.1	359.839	362.594	356.986	354.725	360.282	376.65	372.447	383.524	387.714	394.046	391.403	384.785	391.37	385.868	383.543	370.789	365.333	360.756	340.619	332.521	326.355	321.972	318.334	311.175	308.566
	c: 9	380.983	376.836	378.911	383.578	388.11	382.792	379.088	377.44	379.375	381.69	376.254	375.408	383.188	386.825	384.019	383.668	386.185	391.956	408.465	423.635	434.561	439.9	437.18	434.534	443.023	428.615	414.973	411.031	404.891	402.648	407.238	408.335	404.298	392.194	386.57	386.783	373.343	380.981	385.32	369.776	373.474	365.823	366.204	369.831	378.875	383.96	380.219	369.76
	c: 10	288.976	288.003	287.101	288.381	286.262	284.903	281.276	282.119	282.513	279.27	282.207	280.238	278.408	279.267	275.439	272.265	273.192	274.002	268.927	270.678	277.703	273.289	271.701	275.044	269.653	269.297	264.974	268.762	264.899	265.834	267.906	268.844	266.665	269.141	267.889	263.516	262.267	265.915	262.282	262.786	263.088	258.644	261.851	258.901	260.309	262.633	260.044	262.892
	c: 11	450.113	450.127	446.816	445.219	445.961	430.624	428.41	425.752	425.18	420.461	408.987	406.786	397.618	397.137	389.964	385.882	383.357	380.732	376.768	375.59	376.952	379.684	369.478	370.996	369.108	365.803	364.416	358.934	358.65	359.482	357.385	362.504	362.414	351.269	357.948	354.414	348.092	346.254	351.935	347.751	346.439	344.576	348.539	347.804	347.009	352.883	350.649	350.7
	c: 12	333.072	333.299	333.32	329.842	332.479	326.208	322.206	313.593	318.424	320.034	317.849	324.276	326.346	331.255	326.378	319.845	312.531	318.27	311.611	315.573	318.993	320.534	317.284	314.145	318.647	315.129	311.56	308.338	304.882	300.678	300.374	299.695	299.109	298.491	293.725	289.544	287.478	284.396	288.701	292.562	293.061	291.555	288.468	292.652	292.831	292.465	290.274	285.04
	c: 13	218.186	216.785	220.072	218.921	222.553	219.429	218.595	217.904	218.035	218.524	216.693	216.489	218.431	215.543	218.915	216.218	219.789	218.235	220.266	219.539	221.14	222.058	225.797	223.296	224.506	226.121	221.644	220.538	219.597	220.629	219.308	220.169	224.649	222.117	220.824	222.561	221.631	218.566	220.248	222.802	221.103	220.657	222.269	219.851	226.433	221.679	222.3	218.971
	c: 14	321.076	326.121	325.601	320.665	326.081	324.202	318.429	321.624	321.622	316.971	319.783	322.105	323.209	322.366	323.422	323.684	321.459	324.746	322.181	319.735	329.2	328.075	330.749	326.842	326.249	327.111	322.039	318.776	319.238	320.864	319.053	316.905	319.491	316.077	313.319	316.776	313.254	314.682	308.359	309.865	309.089	313.783	312.063	310.781	309.359	313.529	310.719	310.103
	c: 15	350.364	351.346	349.281	354.482	368.192	369.221	372.221	374.543	383.965	386.372	384.932	383.891	393.206	400.345	397.507	400.577	393.87	394.494	391.758	401.458	402.412	401.881	399.671	397.421	396.66	390.372	384.194	384.565	381.818	385.255	380.73	384.554	385.691	390.379	383.61	383.694	379.124	371.678	376.241	378.176	375.11	371.806	369.394	368.702	370.526	371.697	366.49	367.785
	c: 16	219.608	216.269	216.43	219.409	219.277	214.945	222.415	218.323	215.658	216.463	216.842	213.11	214.972	212.889	211.014	207.525	206.349	207.605	203.8	203.659	207.469	205.562	205.079	205.345	204.5	201.813	200.316	196.732	198.774	195.622	198.864	198.874	197.613	195.79	192.708	190.69	192.5	191.12	192.62	190.833	186.717	188.627	188.978	189.278	189.812	188.643	187.179	189.284
	c: 17	241.157	240.666	239.084	237.584	239.946	238.192	232.905	233.997	231.984	230.654	232.138	233.189	233.657	232.59	228.624	226.653	226.48	228.835	227.183	228.049	229.966	227.673	227.918	225.057	222.373	223.522	222.192	220.411	219.768	217.211	215.845	225.795	223.799	223.986	220.607	221.614	222.54	223.122	221.787	223.263	226.251	223.423	218.781	223.31	225.317	223.044	225.041	224.208
	c: 18	391.388	388.35	398.34	397.5	389.338	383.92	376.685	389.17	383.394	385.709	377.52	379.655	376.859	378.177	383.744	381.929	371.467	377.086	371.026	371.068	382.01	374.082	381.756	376.643	373.181	367.736	349.938	354.899	362.97	363.65	361.214	367.361	361.113	360.876	361.936	363.385	358.35	364.035	349.396	351.62	371.762	361.294	357.522	358.868	357.423	359.613	360.96	355.455
	c: 20	265.498	269.745	272.879	274.398	274.663	277.548	277.798	277.609	281.735	282.205	286.798	285.108	285.286	288.475	285.964	283.791	289.039	283.937	288.549	290.156	304.146	305.506	309.004	306.202	311.43	309.131	302.385	305.094	300.553	306.084	307.548	302.52	301.016	304.169	297.526	299.616	294.414	292	297.031	292.385	296.369	290.429	286.782	289.203	289.257	287.166	285.801	281.188
	c: 21	500.565	500.556	506.907	514.986	523.329	540	526.829	535.8	534.098	539.382	541.322	530.851	548.433	541.947	544.81	536.558	552.481	569.081	558.456	573.926	571.507	583.543	580.546	585.76	591.824	586	588.141	579.597	588.128	576.156	566.055	586.345	573.61	587.505	578.04	576.02	578.61	578.855	569.302	588.065	572.114	582.618	578.924	576.386	591.462	590.503	569.217	597.934
	c: 22	269.507	270.245	267.243	271.23	268.219	269.493	274.237	278.327	274.597	276.585	271.81	273.097	285.056	284.972	286.061	275.911	278.548	278.772	276.884	277.918	286.095	276.63	285.161	285.558	285.297	284.101	282.861	281.468	278.825	279.691	277.453	276.103	282.832	281.522	276.748	282.412	277.634	269.785	271.582	272.43	274.905	273.708	265.429	267.927	269.932	263.694	266.919	264.767
CS04	c: 1	278.669	279.813	281.583	284.997	281.145	279.231	277.311	281.332	282.934	282.81	285.227	281.353	283.421	284.372	283.599	290.007	286.312	291.544	288.014	287.457	291.582	296.238	292.83	289.884	296.634	289.611	284.988	284.932	294.933	286.992	290.23	285.173	283.835	285.056	287.142	288.928	290.148	292.747	286.124	292.926	294.724	295.166	289.869	290.132	299.978	289.207	290.858	293.78
	c: 2	280.048	275	279.253	283.007	284.374	280.77	282.119	280.434	283.639	286.012	280.842	285.287	283.793	287.4	284.083	284.331	285.016	286.874	286.8	291.774	291.972	289.159	289.503	290.515	293.021	291.869	287.391	287.363	286.774	286.533	292.612	288.034	289.294	292.938	292.212	296.695	294.546	296.442	299.292	299.284	301.824	299.653	301.78	305.334	305.559	306.52	303.941	305.797
	c: 5	331.712	332.565	334.492	336.551	336.465	335.561	329.083	334.349	336.218	330.908	331.322	331.827	331.503	330.415	334.028	331.271	333.994	336.175	337.142	337.905	336.023	338.943	340.393	343.224	343.135	338.659	335.689	335.46	340.363	339.09	334.586	335.536	342.994	340.297	346.223	346.345	339.657	342.259	343.652	348.351	348.298	346.994	347.271	348.646	353.122	349.367	345.069	345.153
	c: 6	565.395	566.657	569.201	572.246	563.43	562.105	557.059	561.22	572.022	560.648	561.524	567.599	566.626	570.498	562.15	575.317	572.467	570.51	573.823	577.653	584.18	591.824	584.774	589.707	596.231	590.991	583.062	579.735	589.123	585.637	573.737	569.156	574.158	574.816	569.8	569.044	568.061	556.759	567.241	558.105	558.627	563.559	554.18	556.749	564.303	563.208	559.391	558.712
	c: 7	572.304	569.855	577.101	578.171	581.538	569.953	572.313	581.571	582.881	580.198	577.119	577.949	588.516	582.63	579.61	572.146	576.236	575.24	580.563	577.49	589.465	586.842	581.476	580.799	582.976	578.166	571.291	568.968	570.335	572.375	566.067	563.605	559.502	562.267	562.339	560.259	557.885	553.582	565.727	562.051	563.169	568.413	566.035	573.229	571.701	566.823	571.48	573.87
	c: 8	320.459	320.023	322.568	316.379	320.683	322.891	322.229	330.151	326.693	320.404	323.009	327.017	327.889	333.576	324.459	322.73	326.513	326.037	334.677	333.214	329.722	327.699	331.616	340.37	340.282	340.365	332.226	333.344	336.594	337.278	335.5	336.633	327.073	332.492	340.332	331.597	331.807	336.053	342.229	338.447	334.964	345.035	339.779	334.425	341.728	346.832	331.677	331.033
	c: 9	389.284	380.497	373.201	369.911	359.828	350.202	344.338	336.649	336.687	326.929	329.041	325.052	314.105	315.952	319.046	312.498	312.147	311.526	307.837	309.563	317.727	308.049	307.715	311.435	309.177	302.795	303.775	300.042	297.004	306.996	300.957	299.232	303.783	304.707	308.819	304.483	307.743	306.084	305.848	298.116	300.354	301.656	304.111	305.437	310.968	309.834	317.484	315.269
	c: 10	230.149	228.056	229.399	234.561	229.172	228.806	232.574	231.492	234.209	231.024	228.464	230.579	230.56	233.262	225.771	228.185	230.059	231.911	232.671	229.125	230.931	231.955	232.32	234.818	234.858	237.005	233.335	228.789	235.569	231.431	233.815	234.058	235.665	242.691	244.705	235.81	235.498	233.579	240.191	239.256	239.864	241.729	234.703	237.326	238.452	240.286	232.32	236.419
	c: 11	279.037	274.708	275.279	278.756	274.475	273.94	279.551	282.181	289.125	292.288	298.324	317.745	336.728	353.266	368.334	373.162	371.43	380.885	382.617	383.344	375.088	372.095	365.657	359.164	361.614	350.306	348.509	345.59	346.559	348.271	343.429	337.262	339.319	345.02	347.125	348.088	348.116	342.751	351.485	353.282	360.241	358.966	368.114	373.74	385.515	382.171	380.859	393.045
	c: 12	251.698	253.233	254.577	254.722	250.283	253.739	253.108	255.581	252.391	253.363	252.229	259.225	254.323	254.514	254.343	252.588	254.194	258.916	259.704	257.796	264.258	262.662	264.197	265.869	263.225	262.938	259.181	258.645	259.739	259.193	260.595	255.898	260.256	262.182	261.816	258.55	258.829	260.459	257.222	259.389	259.84	255.481	260.845	256.863	255.934	260.645	254.854	254.862
	c: 13	259.793	250.931	253.055	248.589	244.763	237.823	231.304	232.75	237.819	235.682	247.065	245.555	236.995	236.478	228.826	229.268	226.329	233.335	228.923	228.737	228.701	228.017	230.239	240.214	247.983	247.342	242.341	242.135	237.292	230.856	221.705	216.156	212.761	213.299	210.059	210.193	208.036	206.913	205.455	207.778	209.582	201.525	204.269	204.938	204.596	202.712	200.328	198.265
	c: 14	295.822	294.524	298.886	299.124	299.757	295.086	296.778	302.032	300.362	300.652	301.476	302.173	304.636	299.908	304.62	303.011	296.967	302.154	299.738	304.543	301.853	303.5	298.389	306.549	305.855	303.04	302.324	299.207	305.88	302.477	304.733	304.207	306.613	310.844	305.545	311.847	308.528	308.949	311.684	312.955	313.801	315.765	311.58	304.322	312.686	311.954	315.345	309.152
CS09	c: 1	513.682	509.514	500.815	495.287	493.192	492.265	492.456	493.386	495.566	512.06	540.895	584.384	614.043	644.966	645.973	637.349	613.753	628.433	637.242	640.718	632.974	615.025	609.91	630.792	649.625	673.211	681.571	672.702	658.627	634.925	625.959	601.952	595.519	599.649	601.651	607.179	595.394	589.684	591.555	582.684	572.824	569.262	571.944	564.682	563.891	568.028	581.419	580.237
	c: 2	302.124	310.138	308.392	306.485	306.956	307.144	305.735	304.392	303.394	301.181	299.772	298.728	296.958	294.492	291.069	285.661	289.954	288.96	291.497	288.939	297.176	295.033	294.68	294.231	294.907	298.033	296.074	291.9	291.203	291.089	288.828	287.017	284.108	280.244	281.346	278.452	274.242	276.448	276.801	271.851	272.997	269.068	267.802	264.497	264.116	263.431	265.142	266.284
	c: 3	207.82	207.545	210.768	211.112	213.602	213.764	214	219.053	219.813	219.753	221.895	225.159	223.473	222.031	219.79	222.788	220.542	226.451	229.692	232.875	237.532	232.714	234.127	226.875	229.144	227.019	223.878	220.196	220.471	222.452	220.643	224.623	220.073	223.115	226.097	221.628	219.748	220.065	218.394	215.102	215.347	216.573	215.88	217.347	218.015	219.899	221.933	221.152
	c: 4	433.263	430.516	425	416.749	413.156	412.027	407.866	407.772	405.121	401.603	399.652	396.959	397.555	396.764	399.156	386.201	385.464	386.014	382.324	385.396	386.386	381.985	375.029	370.498	374.588	363.233	366.053	360.397	359.784	361.706	364.941	361.358	361.132	362.618	363.155	363.913	365.126	363.161	361.146	363.391	360.889	364.304	361.429	359.247	362.599	364.146	365.115	362.711
	c: 5	313.457	313.585	321.788	319.199	318.563	322.742	325.245	324.361	325.781	322.57	324.234	318.644	327.253	321.588	321.954	323.489	323.353	325.708	325.201	324.396	326.449	326.784	326.137	327.388	324.581	322.84	323.26	319.848	319.667	321.448	317.888	319.143	316.888	321.105	326.744	321.47	322.509	325.266	320.772	328.294	324.14	325.15	328.435	323.793	325.602	323.2	328.884	326.88
	c: 6	314.789	321.708	323.977	317.286	318.673	321.663	318.315	319.912	318.498	317.505	318.128	312.524	321.899	316.282	317.73	317.096	318.26	318.143	311.833	315.993	320.765	328.666	329.944	328.498	329.99	327.423	327.465	322.09	322.729	325.706	321.98	324.604	325.927	320.867	325.134	322.37	326.154	323.676	323.825	325.638	331.124	328.219	327.411	324.653	328.017	327.124	324.618	327.141
	c: 7	327.711	335.584	347.975	353.34	359.556	379.287	392.993	397.989	404.654	391.131	383.729	355.52	344.388	327.691	321.563	320.738	314.74	318.964	336.822	345.584	359.298	356.943	358.387	358.389	364.802	365.786	391.894	423.535	399.694	389.536	368.857	358.425	342.935	332.029	328.223	317.764	310.52	315.86	313.367	324.52	338.993	341.066	343.305	335.989	351.979	365.771	371.898	373.562
	c: 9	253.392	251.672	253.222	251.259	249.783	250.682	249.75	248.606	249.23	243.962	246.855	246.349	249.026	246.074	245.355	245.146	243.935	245.109	247.088	248.939	253.301	247.836	251.868	243.746	253.633	249.69	244.666	244.196	245.61	242.583	244.12	246.359	244.023	245.237	245.667	247.71	242.57	243.712	247.203	249.194	246.08	250.593	247.055	246.593	247.464	246.325	247.948	245.771
	c: 10	291.51	296.326	301.092	295.768	301.276	302.913	301.821	304.212	302.913	302.305	303.439	305.035	303.85	311.208	306.517	306.492	309.161	309.407	308.692	312.509	322.176	325.818	329.536	329.645	329.771	330.729	327.093	325.503	331.117	332.859	331.275	335.883	335.644	335.382	339.566	334.957	335.228	334.429	338.034	337.132	336.718	330.247	336.745	328.211	326.941	333.735	328.769	330.773
	c: 11	473.006	480.628	482.445	485.86	490.829	490.915	500.024	497.659	500.762	502.793	507.5	511.274	511.049	511.53	513.762	515.116	520.055	528.384	524.47	529.402	540.378	536.951	539.652	542.055	535.323	546.762	542.463	529.97	529.665	534.744	527.823	529.177	528	527.78	525.64	528.012	526.061	527.122	522.701	528.335	524.085	527.494	526.787	526.232	528.726	532.152	536.537	530.768
	c: 12	205.988	202.448	202.834	202.858	204.705	206.255	205.381	206.817	210.074	204.787	203.323	207.013	207.383	206.424	208.059	207.524	207.737	207.327	210.383	210.353	209.806	210.961	209.173	210.936	212.266	215.824	216.71	211.252	213.018	212.447	217.294	210.902	213.884	211.101	215.754	216.63	216.825	217.337	213.84	215.476	213.455	217.316	216.489	209.856	210.337	213.881	210.97	214.988
	c: 13	561.314	570.75	548.177	546.594	542.416	544.017	535.578	533.757	529.297	528.563	523.514	524.584	516.31	506.813	511.828	514.434	496	509.409	507.714	494.988	504.036	508.908	516.006	498.201	504.386	496.385	492.844	485.469	486.07	499.519	504.571	509.28	506.303	504.338	506.284	512.304	509.032	509.219	508.182	501.353	503.642	500.686	484.855	480.88	468.625	471.662	451.443	449.093
	c: 14	353.151	358.274	352.158	343.483	346.342	343.696	344.985	346.774	345.445	342.067	346.867	344.768	341.463	344.638	341.548	341.112	339.165	343.261	341.467	340.82	348.944	348.21	345.074	343.338	342.742	339.155	337.705	336.256	334.35	336.521	338.172	337.492	333.202	332.142	331.848	334.654	333.102	336.042	330.03	333.297	333.323	332.03	334.783	330.959	330.967	332.398	333.481	329.011
	c: 15	271.704	272.625	266.929	267.401	271.799	267.156	267.859	266.636	266.473	266.72	265.302	264.282	265.654	263.171	264.775	264.864	260.005	260.844	260.595	258.119	259.45	264.953	263.138	264.589	269.478	268.18	264.646	261.537	257.995	255.781	260.543	255.791	256.429	261.814	260.381	261.455	257.795	259.759	269.571	275.313	275.306	272.393	276.975	275.655	277.447	280.615	292.959	286.776
	c: 16	569.591	556.675	551.201	553.57	559.107	557.275	548.441	538.47	542.249	526.818	531.371	535.417	537.559	544.159	553.995	536.186	535.9	530.822	540.632	539.159	542.074	532.832	520.434	519.184	525.694	524.289	528.749	532.256	551.436	552.827	561.356	547.798	537.014	528.067	517.098	517.472	509.871	497.383	496.677	486.588	487.729	481.499	475.066	468.515	468.879	465.245	465.94	459.76
	c: 17	310.909	304.94	311.5	312.236	312.717	318.605	314.484	313.083	320.191	315.467	313.768	314.085	318.9	321.607	323.318	330.581	335.14	341.541	343.418	353.668	362.881	372.747	371.365	374.937	380.437	382.819	398.972	397.033	389.807	400.786	392.472	377.966	369.466	368.743	365.642	379.884	371.291	371.918	367.419	371.677	358.82	373.369	360.862	365.263	348.392	359.204	353.609	360.613
	c: 18	318.739	321.952	315.235	316.212	309.44	309.053	315.873	313.571	311.328	306.586	309.253	309.668	308.586	309.964	306.855	304.743	308.448	315.218	306.338	308.425	312.108	311.338	313.728	313.721	312.319	316.163	308.783	306.107	303.4	307.572	308.062	306.22	310.17	301.725	301.901	307.556	299.814	299.506	305.335	307.518	299.677	302.68	298.974	295.893	296.325	301.629	300.447	297.224
	c: 19	385.215	388.827	385.748	382.091	384.788	382.092	382.206	379.628	377.613	374.799	376.133	375.172	376.392	380.677	376.644	378.061	377.608	372.781	377.929	376.783	382.121	384.05	379.836	382.901	383.848	380.704	376.743	365.528	368.215	363.276	361.111	361.421	356.57	359.986	359.476	358.775	357.24	361.366	359.572	358.106	364.03	365.551	360.021	360.936	361.307	362.166	364.331	362.676
	c: 20	530.346	534.923	540.365	537.288	545.827	544.224	546.244	541.378	534.397	529.218	528.853	523.795	525.263	517.5	513.256	515.455	509.878	516.09	512.865	512.545	520.051	521.173	534.122	529.679	531.205	528.436	521.987	522.994	530.712	531.968	542.814	533.301	534.583	532.756	530.936	530.128	526.276	524.141	529.141	529.147	524.821	531.135	525.032	518.859	515.167	523.058	509.769	511.083
	c: 21	447.576	445.653	449.903	455.414	462.05	455.134	449.616	458.168	462.753	462.506	466.773	473.139	470.976	473.082	470.771	474.615	471.605	477.975	483.571	485.256	495.851	503.49	505.229	513.68	519.529	515.776	510.962	511.139	501.41	521.766	515.994	514.679	513.383	515.771	514.135	519.29	523.129	516.664	522.595	524.034	523.619	525.014	522.327	519.479	512.027	525.357	526.007	520.729
CS12	c: 1	278.054	282.452	285.072	283.054	281.404	280.871	283.316	280.052	280.04	284.847	282.914	282.488	278.903	280.565	284.724	280.908	280.53	279.103	284.041	283.407	290.176	291.325	287.614	290.383	285.002	288.705	286.827	284.018	284.024	290.842	298.143	302.533	313.505	323.686	337.159	368.339	412.147	472.975	484.067	455.474	424.34	405.393	394.626	383.521	361.185	357.104	357.636	353.917
	c: 3	168.015	168.097	168.077	172.305	174.345	172.268	170.504	172.201	168.593	169.721	169.65	167.719	168.411	169.3	169.67	173.009	171.488	169.436	171.281	169.503	177.669	175.534	173.976	172.275	172.268	172.122	172.082	172.196	175.833	177.858	176.605	175.235	177.448	172.945	170.566	175.569	171.415	175.076	169.47	170.062	174.013	171.087	168.162	170.783	171.513	166.175	165.599	164.15
	c: 4	543.778	553.411	582.931	636.161	670.037	708.56	720.092	698.769	661.303	645.881	609.244	607.248	588.547	588.36	585.407	572.099	551.402	548.97	550.677	536.506	535.195	526.465	523.812	518.3	514.705	514.068	516.726	512.265	512.493	516.323	537.892	530.817	542.235	546.967	556.695	609.528	723.978	751.597	695.845	640.942	602.763	557.035	545.802	540	520.184	511.6	519.419	513.766
	c: 5	463.281	462.799	461.277	455.41	452.962	452.589	447.158	440.815	446.123	449.512	445.276	438.688	435.168	433.943	433.827	436.354	430.932	430.676	433.387	425.92	438.217	435.708	437.948	431.104	431.225	430.559	427.132	419.574	426.105	423.758	421.356	422.795	426.395	421.787	426.268	423.423	425.056	424.084	423.122	420.652	423.463	419.316	421.412	423.351	422.676	420.267	418.584	426.218
	c: 6	570.117	558.827	566.962	568.294	565.854	572.328	577.424	573.237	569.969	579.393	579.434	587.652	571.582	576.089	582.514	588.128	606.238	603.366	628.114	622.661	626.144	626.545	623.965	625.363	627.243	654.708	654.28	672.221	692.919	724.773	764.038	761.643	754.677	752.951	729.812	718.671	715.531	710.118	681.399	660.412	653.393	636.371	632.08	617.368	608.416	602.805	602.279	593.871
	c: 7	316.94	324.146	334.581	346.973	362.878	388.707	409.258	424.706	446.214	458.257	459.93	450.805	435.838	435.101	425.169	422.351	413.582	402.213	397.331	387.927	386.033	372.33	368.63	366.123	364.394	376.296	400.473	427.351	464.707	485.762	477.192	455.961	444.027	426.12	405.38	405.027	402.828	394.046	385.759	370.119	362.649	360.329	350.933	345.206	341.979	337.579	340.445	342.187
	c: 8	495.379	487.027	487.246	491.022	490.194	517.306	509.632	533.964	561.73	585.737	584.361	570.827	577.51	553.272	559.718	551.497	533.654	529.692	529.989	506.862	488.84	467.434	454.728	451.277	450	454.18	464.648	481.308	481.518	476.804	477.825	485.967	473.17	467.205	470.149	471.565	464.468	457.991	454.707	444.858	435.346	441.307	443.3	438.896	427.855	428.239	442.073	446.602
	c: 9	235.421	238.147	239.163	240.878	239.263	239.791	235.267	231.917	238.091	236.751	239.005	235.44	231.66	233.448	234.053	235.829	231.252	229.37	230.673	232.36	233.625	240.289	238.929	236.296	239.735	240.846	236.268	237.228	235.98	231.873	234.923	236.857	234.071	234.695	226.106	230.701	229.871	233.625	233.69	233.672	230.107	231.332	228.821	230.561	227.805	229.354	230.763	233.425
	c: 10	364.267	359.033	365.791	367.796	368.824	370.2	369.915	370.153	374.856	377.365	373.201	365.235	371.339	376.934	369.422	381.421	381.032	373.806	379.081	385.006	375.6	388.272	385.616	382.709	387.924	392.91	387.471	381.458	383.06	381.245	384.513	383.132	379.392	376.138	367.314	375.569	376.447	383.748	373.961	370.542	376.651	364.553	368.062	368.819	367.748	364.229	375.639	372.303
	c: 11	435.838	423.853	418.491	426.306	429.335	442.906	456.44	475.942	502.561	527.888	532.208	531.12	508.706	504.753	507.202	501.589	482.103	475.07	467.5	461.376	445.444	422.843	413.932	406.69	401.564	406.312	409.724	423.653	430.024	436.748	436.211	428.752	421.612	430.308	429.805	422.04	420.573	417.308	401.336	394.651	388.705	397.687	395.859	385.566	381.081	379.735	380.242	384.697
	c: 12	556.114	571.418	570.769	600.352	591.248	592.891	615.403	613.42	632.475	624.471	629.647	634.243	631.605	658.816	666.342	675.685	666.798	661.314	665.953	680.811	684.03	682.216	692.122	689.371	682.515	677.825	667.082	658.302	645.937	654.505	648.57	649.468	638.38	630.416	631.923	638.297	623.435	617.968	615.33	625.315	638.358	632.663	615.818	631.137	604.229	607.172	586	595.398
	c: 13	313.369	312.658	323	334.184	335.328	342.874	348.975	352.75	363.872	362.662	373.862	377.025	382.178	385.898	392.04	399.694	400.621	415.926	412.487	415.437	436.159	436.58	427.985	422.64	420.802	413.766	407.836	403.739	404.075	398.035	403.463	398.642	393.088	388.162	388.767	383.222	386.632	380.768	384.2	378.468	380.99	380.252	380.859	384.87	385.262	379.058	373.643	380.317
	c: 14	493.082	476.815	470.421	484.359	483.219	473.487	478.847	473.794	474.255	483.691	488.878	495.8	489.913	487.98	487.184	489.893	481.577	478.867	473.718	470.667	483.01	480.73	469.832	470.979	468.108	462.656	459.712	460.891	463.958	459.562	469.554	471.736	472.902	473.596	476.124	493.226	504.383	514.929	511.668	501.301	496.724	497.349	501.918	499.842	501.394	503.123	512.949	516.538
	c: 15	477.21	474.884	475.073	473.629	471.591	467.05	466.94	463.648	464.239	466.882	460.793	461.703	454.855	455.9	459.648	460.574	456.191	455.098	456.661	455.516	467.221	456.212	449.889	452.253	458.364	454.02	461.356	468.168	467.887	468.608	466.826	468.38	466.118	461.744	457.415	460.707	460.327	465.452	461.731	460.998	459.965	461.163	465.129	466.481	457.697	456.167	456.675	459.358
	c: 17	232.325	243.026	246.81	248.828	249.129	245.308	248.726	248.983	251.907	255.797	253.521	251.008	253.556	252.958	254.566	260.413	261.504	269.533	280.074	286.2	290.512	291.025	293.107	292.908	299.372	303.033	311.924	329.697	349.303	378.975	407.504	436.008	453.958	437.856	426.653	413.042	393.653	381.517	367.419	360.282	344.517	329.595	324.583	310.36	299.327	294.587	291.445	287.688
		Ca-02-10	experiment number
		CS1	coverslip number
		c.1	single cell
	Mean	321.52	321.115	321.662	320.396	320.724	321.008	320.462	319.761	320.792	319.618	318.425	318.117	317.816	317.463	316.713	316.628	315.573	316.15	315.974	316.091	319.938	319.499	318.602	319.467	319.488	318.919	318.694	317.416	317.514	317.577	316.924	317.316	315.852	316.337	316.294	315.739	315.423	316.382	314.893	314.451	314.156	313.446	311.572	310.104	311.372	310.012	310.603	310.718
	SD	114.622	114.592	114.811	115.387	115.678	115.939	116.703	116.447	116.644	117.425	115.637	115.753	115.94	115.976	115.234	115.924	113.849	114.046	114.953	114.471	115.785	115.189	115.899	115.914	116.149	115.604	116.233	116.27	116.998	118.191	117.685	117.893	116.671	116.549	116.25	116.153	117.474	118.678	115.497	114.43	114.098	112.567	111.057	111.088	110.383	109.748	110.563	110.929
	SEM	8.31553	8.31338	8.32928	8.37107	8.39219	8.41107	8.46655	8.44795	8.46228	8.51889	8.38919	8.39764	8.41114	8.4138	8.35997	8.41	8.25948	8.27374	8.33955	8.3046	8.39995	8.35668	8.4082	8.40931	8.42633	8.38677	8.43243	8.43509	8.4879	8.57445	8.53776	8.55283	8.46423	8.45538	8.43363	8.42661	8.52249	8.60983	8.37902	8.30162	8.27754	8.16648	8.05694	8.05918	8.00803	7.96193	8.02107	8.04764
	Median	291.717	288.179	289.372	284.662	283.951	285.123	284.85	282.42	288.112	286.054	288.617	285.996	285.171	288.063	287.149	284.828	287.676	288.383	288.281	287.874	290.344	292.728	293.428	290.651	294.864	291.014	288.882	289.215	288.76	287.647	289.1	285.764	284.188	284.269	284.355	289.236	288.653	290.37	287.085	287.373	284.777	290.835	288.189	284.627	287.005	287.023	287.578	284.917
	190
[truncated: 92 more columns]

## Sheet: AM
ADM	time [s]	0	2	4	6	8	10	12	14	16	18	20	22	24	26	28	30	32	34	36	38	40	42	44	46	48	50	52	54	56	58	60	62	64	66	68	70	72	74	76	78	80	82	84	86	88	90	92	94
Ca-02-10	c: 1	228.272	234.482	230.028	232.98	233.779	228.546	229.368	232.677	228.149	230.983	230.261	223.673	230.673	226.922	226.492	227.268	223.482	231.135	229.855	224.873	230.917	230.065	235.26	226.1	234.852	229.203	233.977	230.434	229.028	222.778	231.888	213.344	231.252	225.251	229.744	224	230.017	226.71	222.292	222.055	227.529	221.617	225.279	220.969	227.323	221.866	226.351	227.386
CS02	c: 2	217.009	218.124	219.911	215.853	215.423	214.362	219.323	211.728	210.102	211.677	211.63	211.137	212.514	218.658	211.156	216.151	214.253	219.616	219.174	207.755	221.845	214.287	223.687	225.838	222.123	220.042	222.123	225.605	220.049	218.569	225.448	213.568	210.849	215.559	215.149	221.005	213.727	217.812	221.759	228.204	233.536	235.24	239.382	229.068	227.56	234.404	218.028	220.449
	c: 3	241.633	224.496	224.429	221.79	223.655	215.772	221.874	222.664	221.402	216.571	221.195	212.597	220.399	215.492	218.907	209.111	217.845	220.612	218.335	215.728	220.596	220.527	223.716	228.004	230.982	217.5	226.12	228.068	234.367	227.154	232.811	230.234	231.673	225.618	234.022	228.078	223.165	226.257	222.681	223.626	227.29	221.35	221.358	221.73	226.145	222.225	222.982	215.362
	c: 4	215.339	213.645	213.658	211.773	205.587	210.099	203.653	207.758	204.066	201.15	203.885	207.484	204.808	202.123	199.81	208.603	203.76	203.76	206.443	202.5	207.256	213.992	212.328	210.802	213.108	210.924	208.05	217.42	216.517	209.492	207.658	203.14	202.353	201.487	203.281	207.37	205.672	195.681	202.692	205.223	208.5	202.322	207.082	204.79	203.595	211.275	202.689	204.132
	c: 5	206.478	210.286	214.53	214.087	212.964	206.668	200.923	212.085	206.3	207.372	209.827	204.45	199.993	208.551	217.414	225.038	233.194	240.301	250.885	254.506	266.577	265.987	261.35	270.118	256.194	247.248	250.54	243.825	255.68	247.92	244.61	240.087	236.952	234.397	231.368	222.888	224.25	225.39	220.694	217.543	214.983	212.595	206.823	207.758	210.233	207.219	202.773	213.757
	c: 6	205.78	208.88	212.277	211.463	210.233	206.834	208.147	208.59	212.214	202.99	205.85	204.811	206.265	202.395	203.98	204.858	206.133	205.492	202.333	202.969	204.67	204.982	209.003	209.145	206.236	207.078	199.389	196.914	205.44	204.373	205.97	201.988	202.844	200.574	202.277	203.268	202.319	204.301	201.65	201.261	199.529	201.275	209.07	202.363	201.692	200.049	202.916	201.516
	c: 7	244.023	236.146	240.24	235.977	233.786	233.666	238.961	239.071	241.434	239.853	237.509	235.655	238.914	236.517	230.371	225.654	226.633	225.589	227.64	225.837	229.721	232.662	228.387	231.04	226.8	218.071	226.609	212.659	229.997	215.266	227.161	218.113	217.679	226.328	224.25	219.559	210.19	217.539	221.752	212.267	211.752	219.54	214.861	214.699	217.061	209.945	210.182	216.215
	c: 8	218.009	227.046	236.519	229.306	236.009	227.324	227.343	232	225.694	223.426	233.722	219.5	225.75	227.259	230.748	225.259	224.083	223.315	231.324	225.306	232.537	239.67	235.028	231.714	231.57	231.388	222.846	225.594	225.764	229.626	232.819	215.714	224.762	215.567	223.542	229.71	220.028	220.598	221.132	221.925	224.364	215.981	220.103	221.15	221.142	229.355	224.778	227.176
	c: 9	219.541	224.784	217.171	217.821	217.016	219.127	220.252	220.858	221.563	221.076	221.912	226.373	224.696	218.583	232.618	224.057	224.297	221.618	227.705	223.616	226.343	227.884	230.027	230.376	227.528	225.342	223.907	224.201	227.897	228.022	225.512	228.294	222.544	229.36	231.535	230.815	237.815	231.897	235.325	237.904	234.954	239.353	230.267	225.263	235.431	229.255	230.606	234.705
	c: 10	272.679	275.953	269.819	265.524	271.462	271.131	274.457	273.695	269.414	264.639	276.996	273.551	277.406	280.167	272.907	269.662	273.806	274.795	270.655	270.011	278.819	274.623	279.528	275.378	279.206	267.128	269.998	267.032	276.155	282.174	275.133	275.165	280.101	278.572	282.547	281.171	280.908	281.89	278.871	283.117	274.565	282.635	280.606	280.312	276.878	279.803	282.225	283.151
	c: 11	195.966	193.699	188.371	187.229	188.544	188.125	193.214	194.376	189.471	195.986	197.633	188.785	190.399	199.282	191.61	192.975	195.816	191.646	193.112	197.716	205.421	202.178	200.667	193.656	207.61	203.257	195.353	210	220.018	236.079	285.673	275.394	252.701	243.155	225.523	216.911	210.787	198.365	206.143	201.904	213.55	206.124	209.369	207.101	208.046	211.038	212.68	207.764
	c: 12	203.689	204.973	204.174	202.694	198.329	204.075	198.636	202.854	198.286	200.71	200.597	198.277	197.772	200.346	199.241	195.748	202.895	193.52	199.904	197.936	200.444	205.917	202.338	206.385	209.13	206.22	202.677	204.103	201.621	211.648	202.729	207.862	205.292	212.31	210.994	215.154	205.928	206.464	206.741	205.086	208.023	202.412	201.007	194.614	205.057	204.577	205.458	204.224
	c: 13	222.554	216.537	210.542	216.958	208.037	215.553	210.987	211.212	207.84	211.032	210.468	211.673	213.971	220.025	221.184	223.803	218.784	223.948	224.707	220.627	228.964	228.83	234.272	228.614	227.431	216.748	222.596	213.84	228.818	226.404	229.232	221.742	216.288	220.984	218.384	218.938	220.762	221.376	217.164	229.904	225.774	222.341	232.855	232.725	242.093	252.296	250.652	256.636
	c: 14	194.777	195.507	198.974	196.122	193.034	186.746	198.968	187.406	198.255	197.288	190.705	192.385	197.067	199.414	191.788	192.079	194.752	205.549	197.263	205.669	200.215	195.863	200.296	198.42	206.413	200.544	198.621	200.512	201.171	200.016	202.963	197.959	207.444	201.97	206.743	193.718	197.832	197.472	196.234	197.754	205.64	201.883	208.024	199.306	199.611	207.15	199.162	192.615
	c: 15	235.98	235.875	243.373	238.439	238.238	232.586	218.425	225.526	235.886	244.27	240.182	252.278	260.778	242.324	241.938	243.036	258.85	236.1	266.5	258.684	252.63	252.789	260.45	240.944	253.833	258.136	256.086	255.595	267	280.028	256.967	270.091	259.763	279.514	272.444	282.634	273.326	292.957	289.378	288.5	326.852	309.702	297.326	303.515	278.86	275.083	286.394	266.929
	c: 16	223.762	207.209	213.431	229.508	219.373	213.6	213	213.043	220.69	226.918	213.125	204.397	216.647	209	207.924	198.06	210.381	205.64	208.652	211.931	215.949	220.769	225.116	221.523	224.507	224	220.371	207.212	225.988	220.667	210.203	216	214.449	220.194	217.26	214.181	223.145	208.889	224.689	209.241	213.578	217.545	211.013	209.202	214.711	210.742	213.682	217.224
	c: 17	319.721	349.667	336.843	350.467	353.969	364.69	343.114	359.366	338.97	347.137	337.386	318.314	330.037	327.594	338.92	336.24	336.043	337.753	346.05	329.203	344.942	328.12	334.349	344.378	338.608	334.644	335.558	332.822	337.356	334.181	330.523	331.932	305.566	325.868	314.199	319.351	333.975	321.519	326.167	334.962	326.432	326.296	333.086	322.157	338.17	331.506	313.255	318.714
	c: 18	196.762	190.655	189.854	198.86	190.573	194.761	194.581	194.55	197.384	194.655	196.982	189.943	194.239	193.152	194.393	192.868	197.472	207.519	201.827	198.934	202.628	201.146	204.625	199.821	207.794	208.5	217.41	215.349	197.459	207.264	200.227	206.477	197.906	208.714	212.753	206.5	197.544	212.305	199.313	202.883	206.112	192.257	202.127	209.506	215.659	200.096	207.798	190.918
CS11	c: 2	190.198	188.082	188.423	184.241	185.654	182.909	182.814	179.033	183.894	186.384	182.024	179.694	182.597	178.065	181.81	177.04	183.517	183.675	180.811	178.061	182.125	181.54	179.025	177.533	178.429	177.195	177.171	179.151	173.814	178.043	173.008	176.445	176.967	176.614	176.403	178.618	177.61	182.523	175.315	173.28	175.803	174.039	180.539	175.504	177.886	166.396	173.325	175.698
	c: 3	222.801	219.583	220.912	223.234	225.302	220.892	217.473	220.24	220.58	222.171	216.635	219.441	215.583	213.669	214.013	213.123	206.95	205.535	207.463	201.985	213.31	210.424	212.108	208.741	209.646	204.886	211.168	204.078	202.427	207.066	207.586	206.108	204.196	206.657	212.382	208.357	198.981	206.121	205.676	201.857	204.52	200.939	197.492	204.717	199.831	202.074	200.293	205.462
	c: 4	252.584	242.751	240.594	233.667	221.291	218.888	216.709	210.578	203.787	200.515	202.661	200.311	200.174	198.874	203.788	198.696	199.328	197.589	197.863	193.606	200.892	205.006	199.494	197.012	202.133	192.466	196.704	198.715	193.764	194.56	187.761	202.176	185.907	192.307	201.258	195.736	192.269	199.968	189.4	193.292	197.078	186.859	194.815	188.466	189.327	192.915	190.66	193.476
	c: 5	193.538	192	193.175	191.431	189.2	197.074	187.574	191.86	189.143	190.163	194.667	188.865	192.698	186.192	188.333	194.089	188.265	187.614	184	183.455	185.347	186.511	194.85	191.844	187.074	185	187.474	191.114	183.923	185.971	182.917	182.875	185.707	180.565	183.875	181.787	195.745	184.2	179.564	182.837	192.327	187.738	187.157	186.673	171.062	183.953	180.587	177.558
	c: 6	246.287	239.772	246.54	252.905	252.179	239.189	234.127	238.405	240.489	235.167	236.328	233.325	233.952	231.431	228.547	223.484	232.461	232.492	225.842	226.747	229.378	225.022	220.389	212.604	224.995	216.418	220.266	211.121	212.376	216.374	213.185	209.535	200.983	210.027	209.801	203.44	209.251	218.69	215.369	209.497	207.199	217.957	214.765	207.779	210.557	201.719	199.394	210.366
	c: 7	191.204	195.717	193.955	196.176	186.563	188.004	192.209	195.293	191.514	186.913	182.776	190.596	185.416	193.39	186.393	187.116	188.937	187.692	185.828	182.72	172.476	177.599	182.438	189.932	183.498	185.551	183.782	178.163	183.44	180.401	179.322	179.318	188.745	188.646	182.005	175.502	179.755	185.612	179.139	184.388	181.133	182.98	182.628	183.369	185.919	180.629	179.566	185.326
	c: 8	312.804	324.898	320.979	318.528	318.168	316.57	311.838	316.542	314.837	303.208	318.082	311.09	310.879	308.832	310.307	311.54	303.827	313.043	305.354	310.429	320.708	322.707	315.718	305.089	311.474	319.643	308.684	311.556	319.232	315.328	308.378	308.653	312.688	318.951	318.569	302.214	317.939	315.306	303.667	311.621	313.871	314.841	308.21	289.045	307.191	305.008	299.826	301.03
	c: 9	374.32	359.925	360.812	354.794	359.884	357.308	351.122	351.974	338.592	341.115	348.607	352.004	338.517	339.246	348.848	334.604	343.323	351.605	338.31	334.162	340.744	330.36	336.571	330.644	329.932	317.215	328.31	316.843	318.942	309.696	316.742	303.37	314.547	311.079	318.323	311.641	309.342	310.393	300.527	297.806	309.854	298.399	307.991	302.986	301.574	302.27	305.982	304.432
	c: 10	204.589	224.1	213.3	223.22	210.628	210.117	203.435	212.51	209.4	203.92	207.679	204.83	211.857	212.685	225.017	215.714	219.017	220.536	212.508	215.264	215.536	205.226	212.111	201.854	214.32	204.614	214.741	203.711	204.137	212.2	198.775	198.796	202.837	210.3	207.412	217.636	207	202.824	209.116	215.513	213.921	202.771	212.907	216.86	204.641	203	198.459	202.646
	c: 11	187.037	184.662	185.209	187.807	184.232	185.509	178.948	177.011	176.331	177.912	169.468	167.586	176.482	172.875	176.932	170.192	172.119	172.36	166.294	166.088	170.065	166.335	170.185	167.836	166.719	164.201	161.306	161.98	162.176	163.341	161.173	156.482	162.137	156.305	159.695	157.467	165.69	156.57	157.762	151.346	157.255	154.672	152.817	153.48	154.637	155.396	155.971	161.328
	c: 12	214.207	205.46	212.102	220.389	211.554	207.44	210.775	218.545	211.929	207.106	209.431	210.827	214.506	211.387	220.718	215.711	214.448	215.435	212.078	215.116	213.138	207.059	207.083	202.219	209.344	207.04	206.896	205.799	206.811	206.367	204.69	198.757	205.753	213.564	210.714	211.039	202.424	209.437	212.25	207.871	199.181	200.682	200.342	203.314	196.167	201.03	197.171	199.682
	c: 13	300.026	297.498	301.976	300.188	290.086	270.03	273.263	268.149	266.054	258.278	252.512	250.072	244.809	249.621	249.153	238.862	240.044	237.741	233.638	233.861	235.667	235.856	228.564	228.86	224.362	224.278	222.903	224.483	223.234	223.097	219.125	221.441	223.52	227.297	220.312	223.592	230	225.187	227.471	228.914	225.697	224.052	224.245	232.233	225.407	221.088	227.959	229.736
	c: 14	161.773	157.885	162.923	159.805	158.41	158.234	156.287	160.037	159.875	160.941	159.244	155.721	157.413	159.256	159.892	155.981	160.29	159.333	154.342	158.406	161.037	165.27	154.849	162.127	163.11	160.673	154.675	155.618	156.648	159.156	152.031	154.742	156.211	156.383	156	155.395	156.355	155.41	154.153	156.63	153.988	152.77	154.567	153.733	154.688	148.463	154.037	150.178
	c: 15	241.209	236.431	239.084	231.663	231.092	217.81	220.098	225.181	218.715	224.621	219.29	220.606	224.688	225.942	218.902	218.201	226.234	224.682	216.444	222.305	218.878	211.422	218.174	217.32	217.089	223.971	225.257	233.468	228.119	233.577	215.218	224.841	223.692	226.72	220.13	220.506	225.632	229.051	220.674	233.308	228.613	241.955	237.953	231.356	238.536	238.598	235.951	240.492
	c: 16	234.908	228.294	223.755	231.277	233.719	229.705	230.736	230.994	219.78	222.17	223.023	209.633	211.212	213.608	218.278	219.358	218.981	220.173	217.377	217.692	222.551	216.548	225.69	210.933	221.602	209.494	219.938	211.48	213.28	220.329	217.691	212.425	219.583	221.114	213.487	214.534	217.98	218.048	214.069	213.826	213.435	210.408	217.688	215.347	220.596	212.125	207.702	216.374
	c: 17	176.486	166.816	166.708	175.347	174.236	166.748	168.642	174.973	169.722	169.763	162.014	170.014	167.063	166.886	168.764	164.095	167.857	168.095	176.022	161.277	166.13	165.181	174.643	165.905	167.71	163.434	167.759	165.481	162.112	161.308	161.756	162.33	163.694	163.548	166.449	165.958	160.335	162.888	163.234	160.995	158.159	159.377	160.131	160.956	160.732	162.219	156.612	161.565
	c: 18	191.265	191.421	197.573	210.677	193.402	195.639	204.531	207.034	188.383	190.217	186.667	182.398	191.56	190.57	191.25	182.213	192.576	193.256	183.59	193.35	200.489	198.122	200.026	201.671	191.444	189.025	193.232	193.549	203.035	189.013	200.174	194.16	193.519	203.432	190.637	191.337	191.603	186.12	191.571	192.048	185.192	178.512	190.494	190.64	181.925	181.911	181.486	182.671
	c: 19	213.909	215.079	204.843	221.161	212.746	208.64	205.127	207.5	194.211	191.408	193.782	206.798	206.412	207.664	201.118	208.046	204.826	205.706	200.252	197.861	203.364	198.575	202.609	217.571	208.442	199.21	200.325	202.652	205.991	208.035	211.615	203.27	213.331	200.785	203.798	205.132	203.909	205.109	205.034	199.233	200.89	201.832	200.967	184.635	204.317	202.215	189.256	203.463
	c: 20	218.298	236.472	220.205	224.479	230.191	221.835	218.92	208.419	208.08	204.518	204.564	201.394	218.068	221.289	232.154	226.268	219.969	219.348	209.305	215.51	218.688	208.907	203.684	207.203	216.607	201.845	223.895	215.232	205.759	205.532	219.483	210.596	217.626	218.605	204.854	212.896	216.524	206.385	212.964	208.197	215.916	207.042	206.138	218.72	206.593	210.321	206.186	212.384
	c: 21	160.559	165.759	162	167.455	168.373	165.2	166.193	164.28	167.934	162.932	162	162.776	168.698	154.455	168.264	161.643	164.66	162.806	157.544	153	175.62	163.317	152.449	164.417	162.241	148.286	161.118	171	151.93	162.852	176.655	148.659	151.659	171.969	156.981	162.333	161.228	156.537	167.394	154.048	164.768	153.06	158.5	161.446	160.404	160.538	156.87	156.262
	c: 22	218.736	210.266	209.237	214.106	209.895	215.192	209.238	212.245	219.285	222.86	212.676	212.787	230.013	210.425	217.681	229.185	226.855	240	224.444	223.013	247.824	238.361	236.224	241.549	231.877	236.055	238.911	253.901	246.036	239.172	246.557	233.495	242.028	241.674	238.782	236.134	235.042	247.88	242.419	231.297	237.141	236.211	232.011	229.376	232.704	237.683	235.484	234.168
	c: 23	187.486	180.554	179.904	178.875	177.712	169.092	179.294	179.736	176.324	179.235	172.463	174.101	172.257	174.921	177.729	168	179.924	171.647	171.103	166.986	171.41	171.115	168.055	163.986	169.613	167.145	165.882	172.375	161.667	162.614	167.138	163.478	165.152	151.32	162.304	167.73	167.8	160.643	158.845	161.436	165.603	158.053	160.775	160.297	160.812	158.262	164.761	162.247
Ca-03-10	c: 1	538.656	579.047	611.176	628.473	614.039	609.037	589.658	563.176	566.504	541.639	538.161	525.004	517.045	511.607	502.586	500.381	500.515	498.338	487.406	484.576	502.504	498.249	488.287	497.635	490.458	476.737	485.146	489.646	489.123	484.064	485.977	484.422	475.547	482.825	478.275	486.378	471.121	467.473	469.091	471.006	469.637	467.949	475.26	462.216	460.631	470.043	462.35	467.033
CS02	c: 2	368.819	375.263	365.867	357.808	358.996	352.082	352.041	354.72	363.816	360.073	359.807	355.858	353.456	348.827	351.34	347.949	350.788	348.062	343.023	352.315	356.486	351.947	346.696	353.553	347.95	342.333	349.215	337.55	331.654	332.622	330.542	338.432	331.248	341.811	337.436	332.785	337.975	344.136	338.249	342.863	337.252	344.233	342.057	347.696	346.757	355.004	350.966	347.84
	c: 3	466.715	472.584	467.103	477.444	471.138	470.541	454.217	474.64	474.237	461.703	474.146	468.738	467.715	452.89	447.62	468.998	453.139	460.783	453.641	458.309	472.734	472.088	466.208	468.294	472.316	459.098	468.093	456.844	449.788	460.391	456.993	459.036	458.246	455.078	449.108	460.183	442.322	451.522	447.297	444.429	444.043	453.195	444.708	451.817	435.704	456.442	446.775	449.61
	c: 4	285.742	289.85	297.016	294.953	288.786	298.826	285.856	303.26	292.246	298.248	299.611	303.934	295.187	294.331	297.992	300.967	304.8	288.235	302.043	281.374	299.563	297.009	291.261	292.053	291.611	305.745	279.982	281.447	280.941	288.833	285.724	289.263	279.574	284.487	288.035	292.802	276.633	285.742	291.942	292.318	284.516	291.602	284.008	279.177	274.952	290.412	283.649	269.969
	c: 5	377.678	387.456	366.221	363.107	357.776	365.571	361.614	380.011	389.908	379.031	365.741	353.728	331.05	329.69	322.186	328.84	331.531	333.544	354.337	375.16	374.861	343.268	371.124	363.318	365.676	366.286	399.714	382.847	370.115	369.542	364.762	369.691	377.988	394	396.857	364.311	340.458	345.624	341.361	342.822	332.563	338.451	378.233	372.438	364.349	369.129	349.484	345.56
	c: 6	220.648	210.692	220.222	223.399	216.335	217.44	212.286	216.333	218.344	219.041	213.984	222.768	212.071	219.161	218.196	222.053	226.532	224.109	213.633	218.217	217.612	213.275	219.81	214.705	220.374	216.774	211.639	212.56	208.717	211.466	211.047	217.112	217.093	214.754	213.881	217.006	204.265	215.949	214.075	214.4	212.791	221.19	221.183	216.494	218.632	215.387	213.718	216.188
	c: 7	366	374.7	369.63	371.098	386.004	360.122	360.968	380.123	368.845	366.369	364.269	373.268	357.26	376.153	362.057	362.977	360.358	368.352	356.669	363.452	371.21	375.811	370.908	377.32	356.755	383.627	375.738	368.171	367.636	365.951	350.627	361.394	362.891	350.965	368.37	368.262	353.434	361.849	358.87	367.983	366.65	363.494	375.668	350.969	361.649	357.917	371.125	356.624
	c: 8	299.692	289.599	291.408	298.721	284.957	289.957	287.531	289.9	295.09	291.936	294.597	295.845	301.667	295.226	304.633	302.337	304.073	304.401	297.636	299.537	305.017	313.916	307.922	303.53	316.699	309.221	309.767	306.509	306.136	307.669	302.642	300.893	309.269	308.333	300.875	302.126	306.142	300.734	310.382	305.74	305.577	297.269	307.106	293.783	298.559	302.485	301.292	297.793
	c: 9	319.366	313.765	319.414	311.638	305.962	304.362	298.826	302.313	302.159	305.359	313.988	309.515	311.671	305.695	306.713	298.324	310.003	307.703	302.859	306.978	320.404	320.13	312.994	319.796	313.808	324.397	323.742	305.498	306.147	314.408	305.974	314.47	313.571	310.3	309.077	307.304	302.252	305.103	313.013	312.958	313.549	312.503	316.755	314.432	305.802	317.743	316.518	313.772
	c: 10	400.301	394.785	379.145	393.51	387.339	383.827	380.054	382.296	388.227	380.26	373.174	385.479	370.18	374.302	359.021	375.562	383.586	381.76	371.976	367.167	383.953	380.382	378.935	373.595	390.381	413.688	391.388	375.562	391.765	392.498	406.213	397.281	387.814	387.569	393.313	380.8	383.983	408.536	394.046	388.874	384.46	385.873	391.563	369.304	381.839	387.373	376.996	379.217
	c: 11	226.098	229.566	229.538	229.059	227	226.522	228.799	222.085	226.794	228.701	220.734	229.185	234.467	239.196	237.284	249.448	249.144	246.604	234.096	242.676	241.301	244.438	240.419	242.387	237.812	230.245	225.645	219.903	220.608	229.489	227.76	220.014	225.435	225.42	225.662	227.291	220.05	215.752	218.843	210.96	215.528	212.601	216.686	210.792	214.379	207.763	216.249	211.861
	c: 12	515.183	531.291	538.586	524.589	519.842	515.59	511.548	516.283	528.469	514.238	513.427	538.859	517.13	517.19	512.251	523.554	514.054	532.143	528.352	534.078	595.591	559.055	529.155	543.323	550.5	539.396	532.941	521.993	533.084	535.78	502.892	546.034	526.301	503.098	475.706	490.363	503.222	497.543	513.646	516.48	511.281	520.994	506.347	519.767	508.259	504	509.012	502.949
CS11	c: 1	854.114	850.838	839.007	845.5	848.582	840.512	835.517	831.941	837.815	837.864	829.885	842.142	838.736	846.864	828.333	831.678	829.944	826.906	838.491	828.566	833.732	843.475	869.644	865.696	865.116	858.894	842.498	856.405	849.924	845.535	859.257	853.729	830.194	835.781	835.625	835.045	838.386	838.9	841.108	821.271	848.878	830.708	838.345	858.728	860.257	859.165	860.493	863.399
	c: 2	377.761	379.516	382.827	382.087	386.208	395.261	387.999	390.934	387.063	391.489	392.046	383.424	382.782	378.309	383.495	373.466	384.584	379.952	379.264	378.667	380.342	380.334	380.238	374.746	371.786	370.742	373.301	373.357	364.646	372.15	375.129	378.176	379.789	377.436	386.013	390.638	388.624	389.62	395.661	394.319	393.343	393.781	396.87	403.355	407.328	399.406	404.029	407.077
	c: 3	295.838	294.579	297.801	304.257	311.841	331.501	328.637	348.157	333.781	338.65	344.216	345.173	348.193	331.026	329.168	325.443	329.061	331.743	335.282	331.374	331.091	321.89	310.41	303.937	303.997	302.643	318.488	314.751	308.275	314.456	307.094	319.983	324.182	329.619	340.369	349.305	336.245	325.625	319.269	307.478	292	284.542	282.612	273.329	275.627	271.791	272.105	273.453
	c: 4	334.889	336.65	346.212	349.471	339.642	358.805	354.54	356.403	339.654	351.471	353.794	353.304	353.712	351.888	364.147	353.325	362.087	350.926	362.749	361.5	354.724	377.872	368.627	374.132	361.251	362.844	379.245	363.982	368.983	360.235	356.527	375.655	377.576	357.346	354.966	365.464	347.303	346.712	350.853	350.381	340.624	348.124	351.278	355.806	345.252	360.806	364.507	362.099
	c: 5	339.872	346.234	351.634	345.711	348.316	351.414	344.238	343.516	338.492	340.716	343.526	337.817	342.646	344.492	349.01	345.452	345.401	353.263	344.745	361.576	364.941	368.044	370.289	360.371	358.353	359.062	370.733	362.183	356.439	347.341	354.325	346.181	351.652	347.463	359.484	355.815	361.93	339.417	365.019	364.577	356.737	366.483	364.582	372.401	360.433	368.357	370.557	363.131
	c: 6	291.498	288.058	282.701	276.094	281.458	279.17	277.566	269.423	272.553	272.265	274.64	269.324	271.845	271.424	268.851	268.861	266.378	266.256	267.834	267.03	267.388	265.98	269.789	265.488	264.752	268.134	266.577	269.898	268.368	267.464	268.632	265.751	260.911	262.019	260.909	260.635	258.981	262.14	263.987	264.069	259.838	260.064	260.507	262.546	266.467	262.76	262.117	264.362
	c: 7	238.665	236.729	241.101	241.237	244.408	237.743	238.952	243.485	237.018	240.749	244.202	237.405	236.747	239.737	240.485	240.018	239.904	239.669	238.066	240.401	243.579	248.62	251.087	233.589	243.176	243.285	246.267	242.153	241.218	237.603	245.297	252.641	244.739	242.328	239.864	243.396	239.686	243.357	247.676	247.265	241.942	247.943	241.761	244.188	243.42	239.496	244.914	246.85
	c: 8	420.255	416.303	421.382	418.581	417.781	418.214	406.277	397.758	392.825	394.609	397.361	396.626	404.844	401.612	412.451	409.021	404.459	401.963	405.406	413.486	423.375	414.545	417.986	410.6	412.378	410.33	407.589	409.916	407.173	401.066	397.922	394.767	384.052	392.732	393.742	387.93	377.97	375.337	366.547	362.012	377.405	366.317	358.679	363.332	363.111	366.038	358.707	373.898
	c: 9	284.049	282.573	287.228	291.315	289.796	292.457	288.141	289.949	283.571	284.193	277.956	276.921	276.807	273.089	275.45	273.386	274.538	274.138	270.127	269.533	275.18	277	276.712	274.3	273.21	271.075	271.745	271.649	266.236	271.318	273.71	271.37	273.741	272.028	268.712	273.333	272.192	267.64	272.88	273.117	271.866	272.175	274.087	277.731	276.922	276.6	275.527	274.912
	c: 10	449.226	453.107	450.338	451.161	451.37	456.382	455.504	459.243	453.74	453.33	461.467	450.436	450.019	449.82	448.943	439.576	452.824	457.796	447.005	448.232	460.136	459.861	453.883	447.089	443.674	442.342	446.75	442.349	440.791	445.565	448.804	456.316	454.009	456.036	458.395	448.513	445.879	454.093	451.007	448.055	442.316	449.411	453.008	451.322	453.96	460.922	459.815	458.864
	c: 11	539.556	545.17	542.806	548.263	533.301	536.919	523.939	533.061	538.562	533.651	532.281	533.312	531.393	529.34	536.346	537.761	531.318	550.409	562.646	566.188	571.015	587.769	596.458	587.361	574.403	560.359	576.599	586.984	584.964	606.087	592.112	600.981	602.174	589.304	584.661	613.449	616.624	627.774	637.083	617.9	604.514	595.366	575.338	582.638	560.743	556.12	554.545	565.342
	c: 12	565.286	570	558.996	572.978	576.272	584.414	577.647	576.71	560.9	582.262	569.305	578.534	578.236	578.014	588.618	579.687	587.606	588.147	585.407	587.883	570.042	573.504	572.251	581.324	578.068	613.33	621.103	616.738	616.718	635.792	624.206	640.688	624.926	626.107	598.947	602.89	603.074	609.943	614.731	608.806	628.929	629.855	627.986	620.936	629.737	634.879	627.957	647.702
	c: 13	267.733	274.696	273.138	270.72	272.328	273.305	272.618	266.746	273.668	277.18	275.488	274.238	269.515	270.91	275.933	267.344	269.626	264.917	268.535	268.167	270.262	272.775	272.942	270.793	266.38	264.57	268.458	265.408	264.45	267.26	266.631	266.713	271.78	263.336	266.869	275.625	271.967	275.485	276.045	278.163	271.397	280.404	280.662	287.315	283.281	281.261	280.797	282.313
	c: 14	307.516	303.745	319.225	316.174	322.138	302.033	302.854	304.84	290.749	289.173	286.704	278.159	278.183	273.474	284.038	271.474	287.597	279.994	276.118	281.686	292.734	295.924	308.358	293.129	292.244	293.45	308.269	300.727	304.484	307.234	329.402	351.989	360.592	377.623	364.845	366.942	353.84	340.15	326.522	320.921	297.915	313.014	312.846	317.103	329.84	342.499	355.832	353.441
	c: 15	345.717	332.734	332.562	333.372	343.103	341.152	340.132	330.919	330.039	331.277	327.159	324.97	321.196	318.802	310.773	307.891	307.13	309.098	311.059	318.63	319.806	317.591	333.01	335.257	350.251	368.732	395.454	396.968	383.039	364.984	340.613	324.851	311.884	302.965	296.025	294.046	289.306	284.89	282.623	272.49	272.662	272.341	275.298	272.559	275.966	263.017	268.041	268.061
	c: 16	338.366	343.148	343.707	349.854	354.743	351.368	352.351	350.864	349	346.672	355.521	346.265	343.297	346.53	342.103	342.498	345.265	345.061	345.168	349.418	355.616	354.783	355.098	355.043	356.165	355.297	349.475	354.029	351.925	357.459	354.165	358.149	356.433	356.497	359.472	355.372	359.555	355.452	351.435	360.98	360.72	360.429	360.215	366.682	358.349	363.226	369.74	365.586
	c: 17	425.676	440.994	422.281	443.664	439.423	445.597	446.461	450.994	440.906	438.141	448.283	448.878	437.451	443.197	456.102	439.564	453.789	452.979	439.584	445.766	454.845	458.637	448.11	449.471	457.606	458.468	454.82	460.324	440.049	456.412	443.231	445.627	473.156	466.997	448.646	452.862	472.199	504.091	488.816	506.974	480.666	485.618	481.899	472.675	453.498	453.141	466.467	456.499
Ca-04-10	c: 1	370.254	373.71	374.912	375.179	378.133	378.219	377.337	380.714	386.167	388.973	392.648	397.25	397.068	399.466	397.537	398.699	400.036	401.554	400.091	393.721	394.973	386.389	383.066	381.344	373.529	372.231	370.76	370.031	368.665	364.351	367.75	369.665	367.485	370.164	367.324	366.832	364.437	367.856	365.899	364.302	361.737	363.664	363.09	363.502	367.464	370.444	370.34	375.692
CS02	c: 2	521.236	519.017	517.686	515.499	521.531	511.841	511.681	513.089	509.019	511.554	507.842	511.241	510.507	511.559	507.601	516.265	512.968	510.481	512.084	512.041	526.541	523.628	523.132	524.867	521.081	522.407	519.897	523.985	518.715	512.571	520.468	525.622	523.564	519.925	511.011	521.354	513.17	514.226	509.235	512.155	502.054	503.13	506.093	505.101	505.477	510.359	512.564	509.943
	c: 3	511.581	508.166	508.89	524.863	527.901	526.139	523.237	521.613	519.491	526.312	523.959	524.484	519.763	513.283	508.102	501.052	495.206	489.064	493.735	498.858	507.253	492.805	487.648	485.793	482.818	473.433	474.147	473.454	473.405	467.595	466.428	475.145	477.717	475.947	475.76	489.708	488.409	489.179	495.485	490.622	488.07	491.443	487.655	486.791	491.406	497.235	498.895	506.137
	c: 4	365.044	366.338	365.694	371.163	370.977	365.139	362.479	360.424	363.821	365.283	362.167	358.95	360.373	354.32	357.569	360.845	352.733	354.743	356.561	356.759	360.894	359.385	363.215	366.997	369.464	363.002	374.741	368.654	377.106	365.955	381.227	379.741	380.473	374.311	380.863	370.696	378.168	389.277	382.563	380.208	377.022	373.149	388.288	385.732	392.28	393.281	383.107	384.402
	c: 5	338.13	338.654	342.258	348.152	340.802	341.702	340.628	344.343	342.985	340.943	342.434	340.61	341.257	340.275	342.653	348.446	344.756	344.554	348.049	347.788	350.966	363.996	356.253	352.722	360.114	353.653	361.671	360.082	357.75	352.949	362.734	367.967	361.682	360.219	355.213	361.201	361.861	365.468	365.581	363.127	362.264	363.492	361.301	353.941	361.47	355.445	359.894	353.214
	c: 7	520.279	512.14	516.227	516.499	528.944	522.325	518.483	522.839	520.125	517.645	516.9	517.883	522.141	523.238	525.193	532.006	536.331	524.44	530.368	535.365	555.842	547.72	550.098	552.745	554.345	547.889	549.561	547.36	549.329	542.424	549.934	564.028	547.896	547.133	552.804	584.268	566.338	573.741	585.732	589.103	601.395	615.947	616.366	626.376	639.227	668.433	668.542	668.252
	c: 8	495.548	493.82	496.443	493.695	490.714	493.17	486.688	484.941	482.766	481.954	488.899	484.667	487.274	484.154	477.182	481.879	488.375	480.207	479.477	476.785	486.539	494.231	480.948	490.401	488.224	493.03	491.553	489.665	482.231	491.246	480.647	476.519	481.375	480.542	474.914	470.358	473.097	476.253	472.467	477.113	471.532	467.292	469.312	471.591	472.561	474.032	475.018	467.421
	c: 9	936.41	932.3	913.438	884.429	852.722	839.779	804.298	787.896	779.893	772.532	763.721	757.973	765.875	788.799	789.354	801.112	815.235	847.68	839.878	814.872	810.762	796.908	766.468	762.174	755.097	772.023	811.358	845.767	856.542	863.186	862.647	859.403	836.084	813.283	793.983	750.647	741.041	745.688	729.281	714.859	698.741	681.845	687.324	677.484	671.044	681.205	677.099	660.108
	c: 10	313.643	304.421	308.158	313.58	322.336	319.125	311.445	310.517	304.24	304.265	306.982	299.247	291.491	280.967	275.749	272.143	271.45	264.242	259.042	252.844	251.317	247.973	246.346	239.837	239.384	241.15	235.827	235.619	230.797	231.806	230.641	226.41	229.504	224.209	220.258	224.948	221.812	221.486	224.242	220.177	223.136	219.565	215.758	218.123	219.045	219.336	217.764	221.413
	c: 11	426.427	420.743	429.429	424.221	431.406	433.314	430.12	436.815	433.096	441.743	432.12	434.531	434.995	433.547	435.284	425.465	433	424.693	426.528	436.693	444.157	428.175	433.323	424.311	432.102	427.383	435.281	435.877	423.582	432.866	434.478	436.083	433.342	420.105	417.095	421.834	424.995	429.613	424.118	416.886	414.431	416.956	409.04	415.719	416.264	421.578	418.688	412.361
	c: 12	341.819	335.142	340.759	336.206	335.812	336.298	326.971	323.067	325.079	324.288	322.136	324.147	315.802	315.714	313.829	312.806	305.858	311.084	309.048	309.071	312.436	315.462	313.511	311.102	307.978	311.529	311.227	305.142	296.109	296.792	298.57	294.907	302.265	299.319	296.818	295.294	289.744	295.245	295.66	288.969	290.306	284	291.898	292.232	292.587	288.081	288.649	287.85
	c: 13	754.985	745.477	745.227	749.167	760.056	763.89	754.944	764.598	761.803	755.815	758.865	762.639	763.31	755.332	754.691	752.007	750.483	744.86	744.745	746.796	751.469	746.159	757.035	764.404	754.889	763.038	761.159	754.377	740.943	743.057	745.493	744.82	742.842	738.266	736.753	743.081	735.264	723.724	729.221	713.712	720.071	712.458	714.106	696.709	710.733	712.854	701.509	689.791
	c: 14	293.705	292.902	295.14	293.942	296.869	298.371	291.964	293.745	298.074	296.706	296.264	297.237	298.801	300.036	303.453	296.979	301.966	299.899	298.619	299.175	299.76	306.529	305.002	303.119	304.46	301.701	306.22	304.831	299.68	298.569	301.082	304.005	300.222	299.566	298.033	302.871	301.566	304.477	302.513	302.628	299.054	301.36	300.121	302.436	302.187	302.829	299.885	300.821
	c: 15	384.181	385.862	386.992	390.99	387.06	393.084	394.957	383.731	394.496	392.715	400.232	398.151	398.875	401.371	403.375	400.472	400.157	406.084	408.709	409.035	410.982	422.451	420.422	411.656	410.658	419.116	417.732	416.476	411.537	412.116	415.279	419.534	410.943	420.411	422.293	414.788	418.135	429.762	423.075	426.706	421.938	421.631	417.213	426.088	423.489	424.696	423.771	425.701
CS11	c: 1	1078.26	1089.57	1058.63	1035.72	1003.77	974.843	932.43	923.327	903.043	887.216	889.52	890.891	916.899	945.439	993.736	1034.29	1037.31	989.911	967.748	930.273	896.946	850.857	797.997	765.331	744.435	746.184	739.577	774.823	824.59	884.345	986.705	1071.41	1082.62	1057.49	997.968	909.026	826.302	759.649	709.673	674.943	643.295	620.914	591.124	588.307	604.271	637.5	675.915	749.356
	c: 2	282.217	281.423	282.448	283.586	281.229	276.626	273.603	272.658	275.08	273.873	268.608	273.704	271.331	271.623	266.5	268.454	262.47	264.861	260.806	264.635	268.552	266.802	262.765	265.027	263.032	265.108	264.567	259.038	259.134	257.338	257.261	259.45	258.632	257.479	252.948	254.263	255.61	253.352	255.159	252.174	252.666	256.972	256.024	256.231	253.707	255.823	252.351	251.326
	c: 3	347.737	358.513	350.079	355.921	359.375	356.687	351.374	356.822	361.083	362.396	359.822	363.434	362.986	365.213	367.509	361.388	370.473	364.743	375.267	377.258	384.087	391.654	387.066	395.219	398.988	397.499	398.263	390.769	385.354	383.58	390.595	387.172	387.462	384.396	380.448	385.697	383.674	380.67	382.972	383.057	382.657	385.629	386.255	383.628	387.976	384.488	381.155	382.622
	c: 4	515.222	514.92	522.212	523.745	523.608	529.417	516.853	517.988	517.373	518.896	521.136	524.561	528.127	527.96	523.717	533.88	533.353	530.851	528.876	531.538	534.76	549.696	559.036	560.035	562.926	564.319	571.72	564.845	565.859	587.364	599.249	605.407	608.827	630.205	636.956	638.052	645.948	651.156	640.426	646.249	644.648	654.344	637.713	641.149	642.081	634.554	633.308	629.069
	c: 6	237.556	239.977	239.31	237.248	237.996	236.079	232.836	235.549	230.539	231.471	227.874	232.559	234.748	235.385	238.004	228.772	237.962	231.417	230.382	236.607	234.658	234.494	225.095	237.744	232.225	231.103	229.44	230.736	230.811	233	238.136	232.541	230.953	231.354	228.142	229.216	222.756	227.656	224.357	223.759	224.749	225.803	227.23	224.091	222.981	225.089	220.201	222.203
	c: 7	235.585	236.384	236.911	240.905	239.235	237.732	233.469	237.206	239.36	237.355	241.531	240.828	243.52	244.026	240.545	248.011	242.055	238.749	240.907	245.926	245.938	241.537	242.292	247.111	244.328	242.28	243.933	243.304	243.567	238.758	247.683	246.807	246.771	247.52	247.434	252.471	255.107	250.56	249.738	252.954	250.635	251.266	247.245	246.064	246.108	245.186	247.547	244.825
	c: 8	354.198	346.696	340.072	340.999	342.666	334.616	329.743	329.276	328.706	326.727	317.033	314.659	310.852	308.111	306.165	303.667	295.194	293.867	291.934	289.011	293.271	287.282	286.365	285.887	282.891	283.346	280.051	281.7	281.572	282.175	289.119	286.745	287.128	286.392	284.116	280.774	282.107	277.095	275.723	276.26	278.052	278.199	277.811	277.425	277.281	277.555	278.627	276.425
	c: 9	372.601	367.179	368.719	373.467	380.411	389.883	406.622	451.158	530.335	594.689	602.203	578.518	544.948	520.343	495.848	477.775	455.745	437.964	427.638	413.844	408.885	397.694	389.663	382.937	377.506	378.204	373.311	371.086	368.498	366.11	369.744	364.71	364.985	359.098	358.48	361.436	354.354	357.02	353.946	357.34	355.762	354.503	349.739	351.05	349.414	351.763	352.161	353.068
	c: 10	373.198	372.294	371.554	376.646	373.788	371.619	372.304	362.067	357.537	357.955	354.24	346.141	347.829	351.646	345.65	342.813	339.326	331.938	330.403	329.254	332.803	332.587	326.951	331.659	332.026	332.973	333.455	326.81	327.268	328.209	331.441	335.323	330.052	332.084	330.143	333.546	333.147	327.467	327.461	329.559	335.051	342.588	344.483	337.985	341.151	342.233	351.914	352.593
	c: 11	498.724	485.215	487.766	493.881	505.866	497.872	507.057	495.173	493.881	513.172	511.613	498.258	490.764	477.223	464.632	450.736	433.242	428.082	420.294	415.642	414.894	411.447	403.145	400.993	401.582	405.457	403.213	392.061	393.932	392.013	391.085	388.061	383.443	387.62	386.683	390.778	390.582	385.867	379.573	380.105	386.356	385.691	375.904	372.025	369.115	367.158	367.752	365.755
	c: 12	457.5	453.486	454.386	459.988	455.461	460.598	459.101	453.517	455.088	452.339	448.948	447.921	445.757	446.97	457.571	445.641	460.616	465.79	471.873	470.317	498.026	494.815	494.286	506.118	502.789	519.23	517.883	536.932	531.619	554.773	561.65	562.899	586.188	599.684	596.055	612.258	587.151	570.875	566.097	550.608	556.874	528.824	519.633	504.183	493.021	485.616	469.485	470.836
	c: 13	409.548	420.806	423.765	429.295	432.401	439.462	437.526	445.304	459.199	465.36	468.961	472.263	493.625	523.678	531.263	538.42	543.215	537.493	531.749	509.452	506.677	495.878	491.838	501.253	517.812	551.365	576.671	601.346	636.97	651.189	639.604	618.245	577.612	552.401	530.104	522.158	513.006	500.832	502.813	502	501.121	494	489.923	485.037	478.136	475.253	473.683	464.614
	c: 14	813.79	794.266	795.922	776.58	767.618	760.291	750.245	766.285	763.364	771.372	776.515	788.624	791.062	789.615	790.825	786.581	779.792	771.397	763.873	753.051	752.559	735.452	731.984	737.655	747.967	752.535	748.965	750.07	746.007	754.824	763.144	757.13	741.085	734.765	731.77	726.232	728.055	730.258	713.25	710.544	707.895	721.41	711.147	708.756	711.664	710.925	712.802	708.212
	c: 16	380.709	386.02	379.71	381.823	380.884	385.077	380.851	376.334	382.404	377.689	377.361	375.381	375.88	378.298	377.642	370.874	366.291	374.615	375.805	382.084	382.854	382.466	385.853	382.748	384.343	387.857	389.892	383.123	383.336	382.621	385.171	380.897	377.107	379.975	379.641	378.974	383.335	377.658	380.211	379.09	374.061	376.766	374.779	372.858	370.102	372.218	370.444	369.381
	c: 17	235.718	237.229	242.994	246.088	246.772	253.44	264.032	270.296	274.477	279.762	279.671	284.322	291.623	290.517	299.203	300.745	297.987	296.709	302.819	305.486	316.933	315.224	314.045	314.252	315.051	316.183	312.446	306.525	313.491	311.153	310.113	310.006	314.849	313.683	313.71	318.92	315.728	317.907	311.79	314.019	314.851	316.006	316.58	315.833	310.907	305.006	301.925	305.519
	c: 18	391.226	381.215	383.472	383.672	388.355	388.957	384.891	382.544	383.284	383.277	383.728	385.353	384.628	383.542	384.465	386.228	383.364	384.945	387.87	385.843	398.361	397.964	391.602	396.272	391.898	396.871	399.309	394.212	393.6	390.55	386.742	391.86	389.429	386.55	386.933	389.123	392.965	389.917	393.477	394.295	396.439	393.171	392.003	391.622	389.837	389.814	387.163	386.973
	c: 19	429.138	432.188	433.591	436.414	441.871	441.149	440.313	438.488	442.161	442.108	440.564	452.04	445.253	449.279	451.776	440.994	441.657	444.682	446.26	452.097	445.503	451.163	449.906	451.016	452.758	463.472	458.119	451.605	453.439	455.095	452.224	459.855	454.02	454.93	452.858	450.903	461.304	468.103	460.451	461.899	461.943	460.5	454.108	454.742	457.546	455.846	456.668	450.534
	c: 20	444.752	448.404	435.871	431.847	432.054	428.293	432.433	432.558	443.279	464.533	475.892	487.882	492.254	502.638	497.019	492.195	496.621	502.285	502.457	507.64	512.273	520.961	529.777	554.5	567.842	579.323	581.194	572.8	590.77	594.339	610.136	610.311	611.973	604.575	605.284	612.322	601.142	593.774	584.2	578.36	568.544	546.54	525.749	512.189	511.167	541.892	552.096	552.908
	c: 21	297.2	306.088	314.471	315.172	321.872	329.029	328.072	334.139	340.468	337.932	351.586	343.471	350.222	352.008	346.845	345.815	348.171	352.487	347.927	349.955	351.75	353.187	348.958	350.312	354.394	360.159	358.109	361.117	365.824	367.237	372.196	381.914	394.342	403.947	413.268	423.777	417.692	419.167	409.942	416.263	420.319	419.854	414.064	411.924	411.835	424.844	430.778	432.413
	c: 22	422.545	425.42	418.682	418.004	421.435	424.559	417.879	413.83	419.097	415.65	412.021	410.657	414.322	412.282	412.116	411.629	413.224	406.595	405.083	405.025	404.264	408.258	397.313	394.82	403.594	396.632	390.473	384.061	383.13	383.947	390.73	385.134	383.826	380.144	377.31	378.724	383.901	382.087	387.59	382.333	386.849	378.356	383.552	380.103	382.1	389.376	384.853	384.979
	c: 23	225.972	222.352	216.161	218.78	212.872	209.579	207.157	202.146	208.268	210.724	208.283	200.711	202.809	205.056	203.183	200.623	200.035	206.41	199.152	197.872	202.548	199.907	202.291	199.701	203.256	195.583	200.396	204.484	197.294	200.031	197.502	207.193	198.511	196.754	196.738	194.982	201.004	196.685	199.734	195.668	199.654	197.65	196.277	190.517	191.498	203.082	194.925	195.709
	c: 24	634.481	616.963	607.391	611.769	623.342	625.212	618.944	618.172	617.695	613.628	601.417	597.245	591.325	580.244	556.482	542.427	524.495	510.65	501.201	490.386	489.435	472.117	470.37	466.965	466.483	468.344	463.839	464.416	473.349	479.684	481.395	488.536	488.659	484.184	482.639	483.582	489.321	479.384	479.052	475.814	475.423	474.134	469.602	459.52	455.332	450.804	458.939	453.011
	c: 25	401.585	417.075	430.206	421.6	428.468	418.931	435.682	433.225	406.09	373.335	353.45	345.914	345.987	336.54	330.813	315.315	315.847	309.332	308.436	305.177	303.926	295.901	289.585	293.833	285.667	289.917	289.573	282.1	274.396	277.038	280.061	279.665	277.957	283.192	272.809	278.298	285.563	275.467	275.576	275.059	269.571	275.177	277.412	271.345	279.063	270.369	275.52	269.807
		Ca-02-10	experiment number
		CS1	coverslip number
		c.1	single cell
[truncated: 92 more columns]

## Sheet: IMD
IMD	time [s]	0	2	4	6	8	10	12	14	16	18	20	22	24	26	28	30	32	34	36	38	40	42	44	46	48	50	52	54	56	58	60	62	64	66	68	70	72	74	76	78	80	82	84	86	88	90	92	94
Ca-02-10	c: 1	314.081	317.962	321.751	322.594	315.747	314.774	314.456	311.772	312.861	310.19	306.295	310.05	311.205	309.833	311.528	308.53	310.137	312.268	313.58	314.15	315.747	312.314	315.53	313.875	317.162	311.743	307.481	305.591	302.754	303.227	304.284	310.003	308.703	308.876	311.688	317.439	314.964	322.129	319.467	320.918	324.965	316.731	319.706	319.871	319.389	316.978	324.303	317.833
CS6	c: 2	394.565	397.91	391.423	384.672	381.837	386.574	384.713	387.412	386.578	384.896	394.088	402.126	402.315	397.379	399.096	390.746	388.347	380.181	381.671	382.127	374.514	367.85	359.351	358.59	357.279	366.52	366.649	401.387	437.791	448.787	438.187	445.453	432.486	418.556	412.415	394.297	386.477	370.737	376.644	379.47	387.114	387.008	382.042	374.194	370.58	364.52	385.272	391.587
	c: 3	262.86	264.362	265.881	264	266.244	268.96	264.107	266.189	264.812	268.083	260.849	262.365	264.879	259.702	266.289	261.621	261.296	265.116	260.861	265.718	270.96	270.794	270.165	266.899	265.868	258.458	256.68	262.985	268.271	261.333	265.976	263.246	267.014	271.967	273.278	271.445	266.076	266.475	260.234	261.457	255.454	255.522	255.092	256.753	248.549	251.53	248.77	248.007
	c: 4	432.945	434.295	440.185	436.748	436.059	438.843	433	446.335	445.74	437.177	435.913	444.433	446.024	438.154	444.358	440.374	445.909	447.071	452.697	446.083	451.63	455.535	456.913	443.154	438.272	431.524	426.913	424.992	426.917	428.118	420.815	415.209	427.13	425.992	423.374	428.693	434.862	436.488	429.748	425.839	433.465	435.563	427.157	437.598	435.453	429.272	442.642	427.453
	c: 5	268.844	272.441	262.59	260.234	267.899	269.123	259.438	260.226	259.301	253.333	250.973	247.792	247.091	245.14	243.282	240.158	237.906	229.972	240.523	237.87	234.137	237.699	239.354	232.897	229.372	228.872	232.809	231.498	236.197	236.186	234.948	233.781	235.536	234.995	227.685	235.23	242.282	237.605	237.945	236.139	238.487	241.296	234.449	241.972	238.582	239.294	237.871	239.284
	c: 6	363.811	353.952	355.23	351.925	360.079	364.212	369.983	391.856	402.509	394.715	404.658	399.678	412.201	413.544	404.591	381.003	372.317	352.531	344.321	333.017	329.669	320.228	305.228	307.476	302.808	309.778	308.66	310.71	311.119	302.856	299.044	289.271	286.282	289.069	280.676	276.507	280.336	275.694	274.574	275.548	276.183	282.74	282.688	284.736	281.574	287.66	294.01	286.306
	c: 7	377.686	380.859	377.643	370.635	378.244	369.182	366.272	365.909	362.158	355.85	354.424	347.07	344.409	343.426	342.638	342.033	347.739	349.996	359.537	354.643	355.668	357.006	357.136	346.289	340.276	347.402	345.808	344.329	339.122	335.628	338.022	337.501	335.398	335.395	337.36	334.811	332.376	334.766	333.913	346.43	337.455	338.969	337.396	344.541	341.765	345.92	343.206	341.083
	c: 8	918.681	917.195	918.19	929.496	924.252	906.469	920.062	914.124	908.367	900.394	895.796	903.814	894.062	906.394	888.765	901.65	888.288	881.009	887.606	882.876	892.372	899.611	902.881	890.097	899.761	896.823	887.252	872.376	872.292	857.788	857.881	845.509	855.451	842.973	836.097	843.907	843.438	838.765	837.774	840.283	834.469	840.279	847.19	841.845	842.549	839.119	843.726	831.137
	c: 9	301.802	301.216	305.208	302.907	302.294	303.835	302.878	303.388	307.008	305.655	306.907	312.102	309.671	307.094	310.731	309.962	315.017	317.386	318.307	319.052	313.867	311.582	326.543	327.074	322.555	316.178	314.028	312.425	306.684	303.957	307.828	309.123	306.651	314.646	312.123	307.515	307.532	307.005	307.757	312.539	312.39	311.672	311.196	316.582	320.251	316.235	316.861	315.75
	c: 10	876.674	873.298	883.359	876.056	874.347	884.734	878.368	863.651	866.495	867.74	853.898	875.479	879.946	861.986	867.862	861.185	857.767	850.336	852.154	876.485	849.456	877.144	870.717	868.204	875.668	859.722	859.896	862.042	853.085	843.43	828.929	834.747	828.871	821.779	814.046	828.887	814.07	831.564	813.574	819.643	817.306	831.309	816.182	824.253	840.772	842.591	836.734	825.285
	c: 11	378.929	338	319.306	298.548	278.848	286.149	265.716	262.231	264.88	269.143	259.77	268.118	275.834	267.848	268.327	266.009	265.146	265.71	262.455	254.088	255.655	253.189	257.105	256.882	252.163	252.525	247.513	244.918	247.542	245.406	249.005	263.407	257.492	259.481	263.084	263.449	264.531	263.666	266.116	263.101	260.737	265.363	261.063	256.649	262.961	257.931	251.577	252.282
	c: 12	331.047	332.463	333.479	336.813	328.879	333.567	333.606	337.012	339.228	328.71	331.009	330.335	329.842	324.314	323.321	332.418	331.354	327.499	332.592	343.975	351.736	369.077	380.53	396.51	424.153	421.167	434.326	443.013	460.888	467.229	487.883	471.66	460.338	424.887	413.355	398.53	376.908	359.253	351.417	335.969	334.587	335.758	323.141	322.366	329.739	333.901	342.889	328.364
	c: 13	320.069	318.698	315.111	324.169	320.294	319.677	306.128	325.895	303.499	318.284	311.657	304.295	315.229	311.191	309.909	304.97	304.267	306.497	307.828	305.032	299.289	306.164	306.081	308.924	304.625	305.798	302.674	303.062	297.561	305.186	299.745	299.203	287.155	286.173	288.821	289.516	294.906	291.482	296.323	299.572	298.615	295.423	294.592	291.469	305.185	298.059	298.953	301.077
	c: 14	494.025	491.438	496.862	496.405	499.714	496.92	494.75	499.111	498.073	501.4	499.478	495.737	503.049	498.583	502.002	501.835	502.843	494.706	493.99	497.745	496.573	499.348	500.765	497.944	500.325	492.489	492.261	476.451	480.035	473.069	470.206	478.925	478.097	471.626	470.588	468.557	476.669	469.125	460.353	464.735	461.808	461.602	461.675	464.199	462.463	456.237	466.216	455.274
	c: 15	757.92	758.019	757.906	761.201	743.419	750.586	752.952	756.377	755.01	749.406	759.729	749.517	745.835	745.527	746.669	738.487	753.095	740.468	746.908	735.567	738.55	760.138	780.164	776.672	764.754	771.946	752.922	766.104	762.99	748.869	754.145	749.315	745.801	749.013	741.288	736.93	750.984	740.654	745.653	747.429	754.073	743.509	749.418	751.854	747.703	751.994	752.273	746.873
	c: 16	499.563	506.505	512.221	520.625	519.707	536.015	526.251	516.687	529.601	530.84	524.167	534.448	535.808	526.795	525.694	527.854	514.826	514.856	505.008	499.075	507.917	508.556	499.535	500.403	503.034	506.821	510.818	520.314	513.502	517.327	513.772	522.749	512.487	523.313	513.8	527.99	537.979	530.696	536.86	527.522	530.046	525.157	516.242	516.865	509.631	524.703	523.527	502.704
	c: 17	386.159	405.801	400.718	400.098	388.267	377.838	384.468	380.511	367.814	364.644	341.994	349.361	356.741	351.069	348.764	341.641	322.419	321.143	317.587	301.566	299.665	289.965	287.628	276.76	276.215	264.984	265.408	260.534	264.057	265.308	257.817	258.202	256.118	259.433	259.344	264.428	257.072	258.748	263.55	270.231	266.568	271.424	275.837	281.348	290.502	294.076	291.412	283.791
	c: 18	362.258	365.475	365.71	356.144	346.817	354.432	338.016	345.647	344.277	341.909	339.129	339.038	340.547	333.704	324.89	324.891	327.32	326.696	329.877	322.437	333.925	329.796	328.003	317.381	327.724	321.962	316.524	319.557	333.171	331.603	332.159	333.567	343.469	346.519	342.49	349.508	345.778	356.675	354.729	340.737	341.244	336.891	321.763	327.365	326.818	321.119	324.038	314.629
	c: 19	410.707	413.41	410.979	408.837	408.766	406.234	405.372	413.148	415.597	400.592	402.588	406.799	410.765	400.241	399.715	405.578	399.651	408.784	405.368	403.81	394.529	405.008	392.757	403.842	396.87	401.372	398.741	395.683	403.178	407.022	404.268	395.475	396.099	394.561	398.691	394.936	389.687	404.286	390.807	398.912	392.154	391.124	395.642	390.734	396.551	394.277	394.391	389.615
	c: 20	655.94	638.996	650.239	646.932	633.84	633.254	638.368	647.038	650.043	646.216	648.029	650.286	657.205	650.752	652.407	650.191	658.844	655.458	641.657	651.894	648.441	652.687	658.59	662.514	662.415	663.561	656.648	637.808	638.149	644.007	633.25	630.798	624.293	623.698	621.961	624.528	630.132	636.341	642.333	651.966	633.762	634.167	637.146	638.243	644.438	630.677	634.493	635.453
	c: 21	282.918	284.626	276.167	283.186	276.331	273.016	271.579	269.684	262.308	254.008	252.977	256.91	246.374	249.44	247.761	253.468	247.938	252.408	252.446	247.977	250.461	259.952	257.741	258.43	261.595	249.085	251.324	246.573	252.564	258.565	253.27	261.672	258.592	256.389	258.45	254.562	251.655	263.229	261.667	262.864	257.492	253.903	259.969	254.417	259.676	252.763	254.919	250.965
	c: 22	891.327	884.047	896.613	875.638	876.109	874.922	893.992	890.116	890.575	875.358	873.262	885.927	870.762	892.41	890.47	877.86	884.842	881.17	878.34	881.941	896.045	899.159	911.698	923.868	920.251	917.234	912.217	906.604	897.997	891.769	892.383	881.904	888.595	880.501	869.138	879.589	873.634	876.098	870.238	860.693	877.817	889.096	869.395	880.083	882.794	872.814	875.756	855.339
	c: 23	399	393.363	394.41	391.527	391.693	390.5	390.376	392.562	389.575	394.635	386.214	398.115	393.022	402.201	399.067	404.857	408.109	409.5	398.69	403.887	412.378	416.254	407.22	408.084	419.712	422	412.906	404.444	403.096	390.931	399.479	400.455	401.46	397.836	408.659	408.365	417.086	416.115	418.626	426.245	417.458	416.883	422.824	414.602	409.13	410.011	419.138	411.559
	c: 24	351.458	338.701	322.342	322.23	304.122	302.816	301.938	292.094	292.216	292.045	283.702	298.807	293.064	286.832	291.401	288.753	293.209	293.372	289.879	289.396	285.343	293.143	291.31	284.962	292.585	292.718	295.34	281.396	294.45	292.294	296.131	292.376	297.138	299.14	292.83	294.707	296.126	291.261	282.054	286.563	297.842	286.823	282.199	292.224	293.696	300.869	296.887	292.874
	c: 25	300.632	298.119	303.428	308.755	315.558	311.176	304.996	309.049	310.605	311.613	305.083	310.716	318.895	318.717	319.468	316.197	320.763	315.356	304.636	297.966	304.034	306.728	291.233	287.032	283.402	281.39	274.938	269.994	266.202	268.43	269.035	270.619	267.073	274.355	269.422	271.748	269.9	268.917	269.156	271.353	265.197	264.678	263.083	265.697	274.786	263.167	264.485	260.693
	c: 26	891.258	889.999	888.027	879.855	884.089	891.436	888.721	888.197	889.876	890.918	882.541	890.679	893.882	887.966	885.898	878.607	885.436	868.219	875.376	876.867	885.856	897.081	904.396	895.154	900.903	900.783	890.083	886.373	875.679	868.761	868.597	860.697	858.382	857.606	846.901	845.82	849.046	850.444	856.044	854.469	853.96	851.484	845.976	845.626	851.104	843.951	856.629	847.712
	c: 27	538.604	551.239	547.479	542.385	543.432	558.63	537.25	543.034	541.069	553.438	543.596	548.965	551.684	538.436	539.944	544.763	546.768	540.021	539.072	534.476	543.445	554.552	554.74	550.689	547.821	537.928	551.656	547.14	533.04	542.953	551.884	542.957	548.367	534.9	532.91	540.929	547.414	549.808	544.964	546.35	554.449	547.979	555.232	552.078	551.889	551.347	560.171	551.349
	c: 28	281.509	295.189	285.236	290.515	287.87	292.336	288.328	290.629	287.923	294.432	294.25	292.666	297.415	283.627	296.99	292.089	295.228	287.418	282.67	288.78	283.989	293.288	295.905	289.004	286.622	291.662	286.626	283.079	289.099	279.638	288.079	277.672	287.596	290.725	274.1	291.248	283.175	283.028	276.069	278.896	283.092	281.326	275.255	280.702	283.66	277.723	288.134	289.705
	c: 2	224.225	229.086	221.464	221.108	226.892	228.379	232.426	236.168	231.388	232.686	230.95	226.619	232.967	227.217	225.092	221.546	226.543	233.103	226.362	227.059	222.517	240.706	228.897	224.813	231.601	227.517	227.77	227.624	225.733	222.218	229.336	231.992	224.071	227.054	229.017	222.41	222.733	223.279	218.693	219.268	222.138	218.025	217.199	218.047	215.848	218.667	222.949	223.577
CS7	c: 3	307.332	312.143	308.236	310.55	302.904	317.935	316.786	313.545	316.855	318.968	315.655	315.636	316.436	313.877	316.986	312.374	313.63	318.964	320.486	315.927	316.247	319.756	317.479	308.568	315.677	313.136	319.442	317.368	306.949	316.041	308.358	309.789	312.239	310.731	315.418	301.18	308.705	311.899	312.489	321.101	311.573	310.427	313.528	311.5	306.772	311.21	313.749	312.192
	c: 4	281.238	294.417	280.832	286.628	281.725	287.613	290.027	275.255	281.785	282.239	281.979	280.139	274.889	280.357	283.704	275.923	270.2	270.507	280.225	289.736	284.864	297.085	277.929	281.285	280.25	280.688	287.19	286.208	269.118	277.272	283.244	284.103	288.044	288.992	285.547	278.348	275.103	275.096	277.5	270.388	281.445	280.596	275.237	264.896	274.164	267.252	285.029	285.052
	c: 6	296.254	304.749	308.013	304.295	301.265	302.929	304.168	299.649	301.95	300.47	299.617	309.27	308.515	307.085	301.556	302.309	307.256	296.066	299.621	303.96	297.192	312.547	306.949	307.386	307.919	320.064	310.6	306.595	298.729	312.538	305.175	301.66	293.482	303.767	306.09	302.743	306.208	304.321	299.143	310.39	310.907	306.318	297.082	302.929	306.059	303.139	315.128	305.778
	c: 7	235.846	238.446	233.021	243.153	234.376	236.526	238.667	235.27	234.517	237.764	240.832	229.839	239.705	240.624	229.57	235.63	237.886	232.678	231.463	237.054	238.456	243.056	236.434	236.447	244.132	239.682	249.534	233.378	232.722	243.397	238.114	243.28	227.635	232.872	230.527	227.486	229.993	231.858	237.726	237.891	230.231	233.905	229.712	236.415	235.466	229.41	233.438	229.612
	c: 8	223.798	225.234	224.75	227.355	228.683	228.72	224.715	225.275	227.863	226.443	231.937	230.597	227.686	228.701	228.41	222.317	229.338	229.325	227.634	229.952	228.11	234.502	233.348	231.621	234.895	240.564	239.935	233.261	236.787	235.64	233.232	236.807	230.408	229.784	233.434	233.263	231.131	232.644	233.301	232.363	233.034	227.896	229.748	230.833	222.743	229.649	232.101	226.716
	c: 9	295.288	289.789	289.134	297.429	291.709	295.621	288.25	291.686	300.615	293.682	292.511	298.83	294.955	293.58	287.64	291.959	297.273	294.868	294.709	293.399	293.617	303.375	300.035	288.955	294.628	294.983	299.948	300.149	293.254	302.786	301.341	292.259	288.023	294.295	291.776	292.424	290.137	298.908	302.284	304.552	302.378	299.602	301.557	296.667	300.48	296.717	295.918	298.462
	c: 10	179.106	177.141	183.234	183.081	178.968	178.124	185.736	179.038	178.069	187.415	181.316	188.938	187.021	191.052	186.381	192.474	189.642	194.073	196.695	202.344	201.475	201.056	199	198.803	192.968	196.293	192.005	186.258	187.027	190.979	190.957	181.508	181.061	191.45	190.814	181.326	177.133	185.704	182.682	182.644	184.282	179.016	178.882	184.147	182.519	180.088	187.005	190.357
	c: 11	274.473	266.777	263.332	272.201	276.432	263.9	269.725	267.795	274.527	269.245	269.796	271.646	271.829	268.259	264.909	265.841	263.229	267.11	261.306	263.397	267.907	274.362	263.976	269.595	262.352	276.915	259.929	269.183	271.779	258.983	264.424	261.938	264.74	266.324	268.276	266.533	262.573	266.37	267.938	264.235	271.109	259.825	262.302	260.94	264.874	274.723	266.326	264.187
	c: 12	284.813	288.454	284.196	285.612	286.333	280.972	290.022	287.824	287.05	295.144	290.835	295.648	289.52	285.951	281.669	284.364	289.698	283.597	290.729	285.842	293.137	284.635	284.226	290.172	299.528	295.832	289.32	277.893	291.077	281.702	288.74	288.085	288.456	279.977	283.551	288.152	287.638	283.598	288.069	283.776	293.537	277.228	280.544	284.428	278.727	279.302	285.168	284.431
	c: 13	284.479	281.692	283.004	279.13	283.833	292	288.433	283.074	282.959	295.663	291.483	287.098	285.629	278.273	282.781	281.405	283.455	287.886	276.109	279.812	278.607	288.062	287.118	287.979	281.072	286.881	279.412	289.496	286.544	272.863	283.515	278.196	284.836	273.536	273.364	287.49	278.353	276.594	282.467	279.979	278.768	272.77	285.062	270.034	276.127	276.966	281.258	271.843
	c: 14	291.458	281.851	294.627	291.362	291.768	288.976	289.929	294.193	292.446	296.412	295.892	292.94	297.588	292.524	296.315	289.606	295.737	298.172	299.833	290.994	293.971	298.506	291.783	297.976	295.292	295.09	291.337	297.167	298.586	302.406	293.72	302.431	289.572	298.424	300.575	291.036	294.458	292.719	291.645	290.794	294.756	295.066	300.97	284.048	287.982	287.515	291.307	292.649
	c: 15	266.124	269.714	268.801	271.265	273.358	273.056	271.768	277.717	276.536	267.011	273.301	271.486	274.377	265.444	263.617	274.24	266.491	268.468	273.483	268.191	262	273.446	264.011	264.23	269.109	269.676	269.708	269.728	269.677	266.762	270.619	274.467	268.712	264.485	278.572	273.929	269.103	268.265	269.675	268.4	270.616	266.335	258.438	269.849	264.547	274.296	270.102	263.963
	c: 16	249.885	254.466	258.919	262.082	256.495	265.587	258.621	263.401	256.845	252.165	255.476	256.598	254.131	256.806	264.159	252.872	255.005	247.986	256.178	249.483	252.411	270.45	262.929	262.864	255.19	257.505	259.858	247.43	249.264	249.638	252.958	251.948	249.342	248.891	252.403	252.323	249.581	253.23	249.97	256.113	250.679	253.662	252.744	246.766	252.377	244.402	252.598	247.684
	c: 17	351.985	351.343	356.693	357.201	358.243	347.181	345.108	351.901	359.554	368.63	356.68	345.798	354.306	356.973	352.158	361.591	355.066	366.371	349.626	354.419	356.961	358.717	357.31	355.889	355.936	355.037	358.374	349.337	352.14	354.139	358.719	350.16	351.808	349.893	347.858	356.463	349.256	345.691	357.458	345.724	356.543	346.597	353.431	349.834	343.75	347.766	354.189	341.506
	c: 18	269.237	273.667	262.948	274.058	272.485	271.994	280.394	267.857	270.924	279.922	273.556	270.304	269.692	270.441	266.728	262.471	269.455	272.494	268.718	269.965	271.366	286.629	277.321	271.042	275.732	285.161	273.44	268.053	265.129	278.274	266.436	267.456	271.609	268.796	268.079	265.792	255.182	272.047	266.962	270.251	270.94	262.446	278.671	269.942	267.543	267.41	261.7	265.723
	c: 19	278.014	278.533	278.343	279.741	279.449	273.275	281.976	277.505	276.92	280.423	286.042	273.385	280.247	271.887	281.678	279.178	276.395	275.412	278.451	274.1	271.644	278.366	279.322	283.863	276.903	276.865	279.134	280.526	273.077	276.697	267.563	278.621	278	272.423	271.805	277.014	272.928	270.962	278.498	283.144	272.175	271.816	270.369	278.546	274.698	277.898	275.744	274.01
	c: 20	440.303	444.264	437.103	437.88	443.937	445.601	440.31	443.655	441.708	445.849	442.737	438.797	442.749	444.658	448.761	437.699	447.248	437.165	448.547	429.896	429.78	449.559	445.793	443.201	447.03	436.826	440.007	442.063	434.515	442.392	452.173	434.462	439.255	433.803	442.973	436.418	442.365	442.279	439.617	447.325	438.308	440.079	430.454	441.751	443.354	452.066	431.225	442.928
	c: 21	327.376	319.212	315.415	321.795	334.867	329.695	328.882	329.875	328.881	335.011	332.119	325.452	336.978	336.051	321.212	328.458	328.562	332.926	329.174	311.743	328.095	331.034	330.209	331.858	342.706	328.688	330.994	320.5	327.817	332.628	325.416	326.22	332.267	337.023	332.994	328.27	321.537	331.932	327.567	333.667	324.764	328.949	337.835	327.333	323.862	335.224	330.771	328.188
	c: 22	371.296	368.825	364.956	373.911	357.066	372.952	367.8	372.9	368.334	371.057	371.44	373.888	375.295	365.823	364.974	376.927	365.013	370.566	378.213	373.955	372.316	385.23	368.156	377.345	373.631	380.179	377.717	370.003	382.213	371.958	373.405	375.55	373.413	373.087	369.948	371.356	370.886	372.623	370.695	378.977	367.99	377.392	369.875	368.978	374.232	374.016	392.971	383.171
	c: 23	243.542	240.365	255.898	244.758	254.922	253.575	251.277	245.579	238.684	248.26	250.968	250.306	252.45	254.017	255.753	261.906	255.153	250.765	254.092	253.544	253.707	276.658	270.971	253.608	247.747	256.307	274.374	266.324	257.534	254.648	261.153	258.821	267.78	251.822	257.05	254.441	260.867	256.262	255.563	256.233	257.533	246.547	246.019	251.082	264.908	262.407	252.611	262.353
	c: 24	215.151	219.176	223.91	225.624	222.191	223.16	223.697	220.824	216.388	222.098	217.844	222.011	219.34	214.438	226.183	216.776	223.801	214.904	219.556	216.328	218.524	225.762	218.751	224.656	229.644	228.062	228.011	223.119	224.39	216.958	218.63	219.557	215.788	221.112	219.541	219.283	218.826	219.421	220.107	217.785	222.41	221.843	220.947	209.894	216.412	220.599	222.557	217.187
	c: 25	287.116	291.774	280.472	293.818	278.269	286.701	281.487	286.379	291.729	284.723	289.271	286.506	286.936	287.006	284.777	289.962	289.045	279.932	285.987	284.827	287.745	296.662	307.764	303.487	297.647	292.816	292.255	290.269	291.537	294.368	290.146	294.758	279.503	290.082	290.416	291.832	280.048	302.041	292.648	286.273	285.108	295.619	291.211	289.386	285.028	293.764	296.507	293.441
	c: 26	260.966	270.071	266.351	267.214	267.051	272.564	267.48	270.782	267.35	268.118	275.427	270.764	275.254	270.126	277.262	268.281	275.467	269.532	263.518	268.645	269.78	273.044	268.844	269.215	274.364	273.123	263.42	271.366	269.411	265.628	267.72	263.086	259.054	258.931	261.04	268.19	262.48	257.635	254.151	256.757	253.382	255.923	256.017	258.162	257.681	255.928	256.235	257.019
	c: 27	258.613	255.726	256.128	259.091	258.569	261.401	260.786	262.081	253.187	262.752	254.949	253.078	247.119	258.409	259.806	246.605	257.838	259.953	256.957	252.898	256.235	265.771	259.142	261.465	259.252	259.712	263.426	261.879	252.944	255.57	256.515	252.748	245.48	246.599	254.494	254.341	248.888	250.887	246.592	261.604	258.118	245.613	246.912	248.612	248.363	249.278	259.086	255.107
	c: 28	204.192	206.374	203.974	204.82	208.345	210.835	200.776	200.274	214.395	202.83	195.995	200.856	207.694	200.845	203.446	201.394	198.772	203.229	204.593	202.227	197.776	204.794	199.973	195.513	202.634	198.13	201.078	203.316	196.654	204.652	200.621	206.443	199.471	196.027	199.99	199.617	193.183	198.546	202.867	200.432	195.984	200.18	202.79	207.005	200.686	200.732	198.979	196.36
	c: 30	282.837	279.833	282.304	284.391	285.269	272.738	282.745	279.133	282.887	281.955	282.262	275.456	289.855	276.555	273.013	271.316	277.191	283.982	276.524	284.7	274.018	287.149	291.187	274.95	282.49	280.1	281.558	280.42	274.868	273.258	276.359	274.967	279.732	277.693	288.283	274.854	281.43	280.975	276.317	279.595	293.578	285.318	281.019	292.47	275.69	281.27	279.257	286.657
	c: 31	270.52	277.48	279.652	274.624	271.363	283.287	275.955	279.369	275.381	281.589	270.186	271.68	275.833	277.397	276.909	274.713	282.586	284.437	287.462	285.439	275.046	294.244	286.982	291.012	278.796	278.905	281.533	278.671	277.343	273.706	278.828	278.574	272.855	273.018	278.907	272.773	274.785	275.602	272.728	278.086	278.46	280.634	277.671	274.974	275.942	283.811	283.215	283.108
	c: 32	228.718	230.354	232.378	234.773	244.092	236.178	234.352	236.233	229.108	237.995	237.966	230.649	236.848	232.132	228.09	226.193	232.28	230.515	235.953	232.265	227.42	238.917	235.929	233.483	236.429	243.492	235.625	236.064	222.622	232.855	226.744	233.097	233.721	235.226	239.921	226.964	235.733	227.015	231.113	234.305	232.236	235.813	230.072	226.126	235.99	238.177	240.748	234.871
	c: 33	260.363	271.333	268.254	264.469	263.363	264.09	267.142	272.065	267.291	270.59	271.606	263.629	272.779	267.102	272.178	263.476	268.707	269.995	261.043	265.445	275.033	256.869	257.139	259.61	262.353	251.963	262.756	259.819	249.444	260.17	259.55	250.967	262.645	257.931	255.251	251.852	256.486	254.13	255.585	273.204	257.88	265.32	262.045	256.539	252.617	260.802	262.624	256.31
Ca-03-10	c: 1	247.055	255.227	248.283	257.792	263.836	263.692	259.53	262.795	254.994	257.702	249.881	246.002	238.6	236.65	235.341	235.211	231.93	237.024	240.119	238.48	237.737	239.28	232.368	237.105	228.816	225.491	229.73	231.066	228.06	223.278	226.767	220.748	228.651	224.255	221.44	232.373	224.484	224.61	216.988	221.052	219.417	216.05	220.189	216.35	220.189	220.513	220.396	218.765
CS6	c: 2	396.375	393.317	401.116	400.627	404.661	414.256	403.931	406.507	398.284	394.018	379.761	375.651	364.148	358.311	356.179	353.527	349.267	338.756	342.806	333.082	330.92	322.574	315.126	309.037	306.639	300.913	294.316	301.917	304.437	307.69	305.197	299.587	305.601	314.438	311.544	311.668	309.291	305.953	302.878	298.849	293.418	288.978	281.81	284.488	281.944	279.904	271.952	264.566
	c: 3	356.164	354.445	360.761	350.47	352.966	356.594	356.948	349.746	352.797	353.62	351.189	351.392	348.517	348.558	350.54	352.135	344.052	349.578	352.706	350.822	354.612	359.989	348.383	351.269	354.25	348.212	343.792	349.247	354.751	353.072	352.315	339.338	345.341	343.718	342.902	345.868	347.683	349.357	341.746	345.394	343.585	342.334	347.446	340.479	348.843	349.064	349.022	349.543
	c: 4	226.174	223.534	228.929	226.248	224.197	226.703	230.329	228.661	231.296	230.417	227.076	226.089	225.916	224.83	228.846	227.765	231.283	234.022	232.845	229.772	236.73	230.51	235.984	235.101	237.209	235.573	225.545	230.334	229.783	230.997	232.086	228.952	234.847	229.212	229.795	233.595	238.247	234.242	230.459	234.746	233.027	229.362	237.414	233.169	243.915	242.401	237.531	237.011
	c: 5	182.908	188.3	187.605	187.15	186.229	184.73	185.612	186.807	186.482	186.436	188.436	185.405	187.69	186.166	188.922	189.779	190.661	192.911	193.315	191.905	193.796	196.484	189.904	191.635	189.97	187.382	189.357	188.68	189.812	186.884	188.394	187.463	186.303	186.999	186.223	191.065	187.547	185.289	184.04	187.212	185.316	186.873	186.84	188.367	188.453	188.009	187.485	185.356
	c: 6	216.376	220.886	219.515	217.005	219.505	219.396	223.214	214.478	206.151	208.035	206.754	203.204	203.043	202.362	198.449	203.279	203.933	200.982	198.5	199.375	193.933	196.564	196.745	195.2	189.663	192.542	194.879	188.403	195.857	187.363	190.498	191.338	189.278	188.186	188.85	185.908	185.565	184.252	180.723	184.95	189.288	184.111	182.458	188.508	187.822	190.553	185.992	187.84
	c: 7	279.295	279.732	275.298	275.746	272.936	273.237	271.979	270.391	270.246	269.255	273.008	272.799	271.582	272.461	272.591	278.707	277.657	286.71	287.712	288.035	289.563	286.306	286.388	284.765	288.546	294.943	310.793	322.115	350.324	370.403	381.038	385.766	377.461	364.259	344.911	334.996	323.787	305.335	290.178	279.462	277.564	269.257	266.523	262.423	259.558	255.339	254.232	256.86
	c: 8	233.381	237.956	234.399	236.935	238.32	236.348	236.881	240.579	238.387	241.175	239.012	238.327	240.359	239.32	233.335	232.839	234.46	232.318	235.488	233.44	236.808	238.324	236.027	237.972	236.429	233.524	236.575	231.196	238.771	232.139	235.875	234.599	235.117	237.151	239.804	241.54	241.594	240.902	242.71	241.602	241.834	240.107	242.927	241.32	244.879	242.702	244.246	243.047
	c: 9	228.436	226.659	227.369	226.606	218.107	222.032	220.336	225.495	224.549	221.123	221.319	220.675	220.533	223.563	220.89	219.93	223.08	219.046	217.896	216.631	219.711	223.463	220.967	222.341	218.702	210.977	218.578	213.071	216.97	217.964	221.931	218.873	213.841	213.024	214.397	218.361	217.562	214.921	220.038	221.062	226.142	212.855	222.65	224.805	223.74	212.14	218.957	217.957
	c: 10	205.789	202.845	210.234	206.12	210.732	203.726	207.986	205.974	208.56	210.156	209.991	208.278	206.091	202.964	207.181	205.319	210.713	208.383	212.188	216.308	215.409	219.493	220.256	216.433	211.114	215.523	211.642	215.378	217.363	213.311	214.384	217.556	218.724	216.358	221.927	219.237	221.621	221.058	225.99	229.059	222.042	224.541	229.308	228.204	221.907	229.462	224.088	222.17
	c: 11	226.668	226.958	223.455	218.25	215.432	219.201	214.308	214.019	209.872	210.449	204.969	205.769	205.676	210.182	207.306	205.871	203.907	206.037	207.492	215.21	218.957	219.883	220.543	224.449	223.566	221.731	220.273	220.076	224.007	218.165	226.433	221.636	227.928	229.366	226.141	225.601	228.169	231.807	219.904	228.153	224.71	224.393	223.122	222.35	220.344	220.724	219.76	211.493
	c: 12	264.348	264.551	261.105	255.079	264.161	266.63	267.404	263.631	261.011	274.4	270.891	260.265	262.566	264.876	267.63	267.794	266.369	270.121	274.824	274.592	281.954	275.532	279.108	282.606	274.846	276.156	270.193	273.494	273.361	266.749	273.892	270.501	271.565	265.227	267.559	270.306	272.173	271.205	266.231	267.096	267.751	265.418	272.538	266.114	270.812	277.367	269.244	268.026
	c: 13	242.045	241.176	243.688	244.147	239.808	241.751	236.763	240	238.245	238.629	232.247	235.409	231.878	233.125	234.732	235.839	232.833	236.277	238.189	240.286	242.536	242.3	244.427	245.739	244.221	245.357	239.768	242.197	243.899	245.492	244.104	243.095	244.705	243.446	244.788	244.525	250.681	239.721	244.032	249.152	250.358	251.571	251.545	253.201	256.296	257.658	256.144	250.823
	c: 14	174.453	175.734	173.219	174.397	179.664	178.022	175.664	177.343	171.291	175.673	176.729	176.141	173.182	174.622	177.075	173.673	179.296	177.746	174.665	181.228	175.617	177.503	176.504	176.119	174.113	175.057	174.259	177.613	177.048	172.534	177.246	174.223	175.025	178.472	174.518	177.447	175.911	172.173	176.104	172.372	176.649	169.877	173.144	176.614	179.803	176.793	172.724	176.973
	c: 15	353.367	353.173	349.167	355.416	348.911	349.832	357.383	356.667	355.705	348.708	351.331	351.648	349.948	345.737	346.687	344.321	351.72	345.386	349.755	344.463	352.054	356.675	361.554	357.955	352.026	354.633	350.223	348.535	353.44	348.796	341.27	349.404	350.476	349.756	355.31	355.906	354.244	343.062	350.615	345.943	349.521	347.075	340.276	346.609	346.848	347.142	348.475	343.104
	c: 16	273.725	282.222	265.062	275.927	269.427	270.317	271.593	268.892	267.777	271.954	274.013	271.131	262.288	268.898	260.176	275.207	265.679	262.1	272.257	262.997	263.272	269.687	259.609	270.739	273.574	266.157	261.701	265.099	267.672	259.993	266.888	264.408	263.868	261.523	259.338	267.174	264.216	264.014	261.297	264.59	263.137	258.514	254.741	263.297	255.297	259.655	258.236	256.675
	c: 17	181.024	183.819	177.881	181.46	183.964	185.009	184.609	188.731	178.158	181.3	170.5	182.848	179.134	179.722	180.606	179.606	178.9	183.125	185.34	180.615	182.202	177.69	183.32	185.695	181.812	181.452	180.406	179.456	180.074	177.049	174.175	179.535	182.176	176.596	174.172	179.245	183.269	166.656	176.695	175.159	181.453	177.85	177.211	178.929	180.99	181.282	176.97	176.765
	c: 18	311.765	303.559	305.871	293.82	301.785	302.348	300.687	304.641	307.945	307.743	301.234	304.261	295.861	302.509	305.298	308.306	298.525	303.004	306.119	303.863	305.21	310.863	298.49	311.569	304.599	308.468	296.551	303.575	313.258	306.407	295.424	307.869	303.639	300.433	309.988	313.244	304.512	313.081	315.337	308.962	299.092	307.541	311.888	302.58	311.822	315.228	318	301.276
	c: 19	376.405	397.36	384.363	396.127	403.869	395.61	384.148	378.79	366.207	376	362.516	362.96	357.126	360.17	354.058	369.186	366.478	353.724	352.991	359.295	364.551	362.459	362.495	362.045	357.046	352.023	358.906	352.1	366.648	361.287	357.941	344.543	350.123	350.166	344.427	338.945	358.451	355.823	350.557	353.544	335.005	335.874	341.963	349.557	340.57	344.745	344.474	342.253
	c: 20	248.215	254.305	245.952	253.478	251.111	252.039	254.186	251.578	247.155	247.859	243.264	241.042	256.168	243.345	256.543	251.118	250.162	253.729	249.531	255.202	254.249	251.371	256.614	254.223	248.343	262.282	244.31	256.593	255.104	247.053	248.552	242.234	245.24	258.65	248.046	259.488	253.718	255.374	256.665	257.833	256.087	254.432	257.645	263.358	244.905	252.527	257.728	257.873
CS7	c: 1	375.499	374.437	371.492	372.272	373.917	372.632	372.315	376.706	369.4	369.027	369.512	367.313	364.8	373.244	358.646	368.873	362.464	363.414	365	363.647	370.821	361.831	357.182	350.457	359.715	359	351.773	353.694	348.729	346.427	340.01	342.055	346.701	341.201	339.162	341.357	331.529	337.923	337.122	335.747	332.91	339.007	334.801	328.653	333.588	325.924	324.666	327.146
	c: 2	379.901	379.958	383.267	385.469	386.179	386.19	384.982	384.91	388.312	387.35	384.818	392.694	394.013	388.796	389.832	389.316	388.567	382.403	385.318	382.689	391.921	389.353	385.582	386.073	386.074	385.869	391.53	390.209	390.3	395.52	390.651	393.707	394.929	394.469	400.771	397.079	399.379	405.271	399.587	397.933	398.338	397.132	402.811	395.493	397.871	400.342	396.41	388.423
	c: 3	422.415	421.054	427.951	417.234	417.664	415.437	408.816	412.008	414.213	408.031	413.325	407.006	400.433	402.909	409.518	398.698	396.448	397.495	392.942	392.832	400.996	396.678	390.569	388.662	393.544	392.041	390.125	392.627	396.636	392.417	386.547	383.806	384.486	381.254	376.378	378.671	380.753	384.571	386.971	373.418	379.686	374.18	382.641	373.969	373.629	374.035	374.335	366.648
	c: 4	481.142	477.109	478.56	473.939	474.969	477.673	477.672	478.693	477.202	479.547	473.744	470.944	473.146	473.093	462.629	467.132	454.988	460.391	452.522	457.21	460.015	462.012	461.667	453.596	460.934	455.26	457.006	459.532	462.805	454.636	454.079	445.22	451.338	449.988	451.331	450.991	454.604	451.455	453.828	448.851	452.394	450.207	444.541	444.503	440.287	441.508	437.195	441.969
	c: 5	371.41	369.424	370.145	369.473	365.813	363.228	373.074	370.17	382.949	384.201	378.413	384.777	380.098	367.24	368.047	369.459	364.051	372.585	364.354	352.675	362.822	345.241	339.578	335.166	332.219	329.615	331.482	327.899	327.413	326.762	322.365	315.88	320.085	321.975	313.034	314.801	320.401	314.907	308.88	312.595	307.325	304.353	299.966	298.689	300.098	301.027	307.191	309.132
	c: 6	402.779	398.348	404.006	400.558	403.628	397.944	395.967	399.503	397.834	395.74	400.768	401.365	396.95	392.459	390.271	391.552	383.077	385.724	385.89	386.265	393.193	383.133	376.829	375.901	371.707	371.901	367.702	363.536	367.077	360.79	354.276	353.453	357.74	352.022	353.221	349.022	350.467	352.206	353.578	353.739	355.133	353.762	355.544	359.354	355.417	351.127	349.514	344.552
	c: 7	382.124	376.564	371.573	372.941	370.344	369.449	365.032	366.448	364.416	369.867	369.421	374.907	373.888	368.587	364.886	372	370.498	370.51	368.081	368.792	377.598	368.827	369.061	369.879	368.415	368.872	369.533	369.931	367.646	369.348	367.085	364.189	363.522	367.464	372.568	371.459	376.359	374.11	379.24	381.527	384.315	378.933	377.831	377.706	378.196	382.166	378.024	378.018
	c: 8	480.777	478.786	483.35	485.053	488.088	493.04	490.788	496.12	495.9	496.704	503.407	498.786	497.357	499.891	492.543	500.474	489.907	495.826	507.395	494.824	508.679	505.225	523.618	521.38	515.574	514.794	537.295	533.653	538.398	526.852	528.181	536.224	535.399	526.181	530.032	529.753	522.718	533.159	540.9	534.295	536.378	535.929	545.203	538.25	537.782	555.595	558.203	562.553
	c: 9	309.155	300.984	307.849	303.648	306.191	301.284	310.587	313.023	304.417	304.475	305.114	307.908	305.584	306.779	301.457	305.549	304.5	297.74	300.598	304.54	274.96	273.968	280	289.529	283.764	294.201	288.663	289.297	290.856	291.479	294.321	294.279	287.211	288.653	283.97	291.77	277.186	287.746	280.215	278.611	276.347	274.43	279.628	270.424	272.475	272.654	267.739	268.027
	c: 10	667.491	694.603	702.352	731.905	734.884	761.443	767.845	794.252	797.963	823.656	824.838	842.87	849.974	843.103	849.262	863.718	865.003	885.074	881.39	876.024	861.036	848.557	862.354	880.741	900.289	894.964	885.309	883.874	868.995	867	855.11	858.583	847.039	867.974	855.341	853.832	850.997	878.79	880.637	872.084	876.153	861.919	866.264	862.516	861.166	848.914	856.709	831.87
	c: 11	261.142	262.243	268.927	264.503	263.031	264.86	269.166	264.577	273.516	266.807	268.255	270.213	268.034	269.059	268.289	267.951	271.841	269.115	270.542	271.455	280.955	274.432	277.384	274.776	274.277	276.594	275.005	271.128	273.949	275.225	270.542	267.688	269.572	275.715	275.648	279.075	275.599	272.87	271.121	271.786	273.938	272.915	273.753	275.71	280.063	283.147	286.415	284.976
	c: 12	412.065	406.906	400.948	405.646	408.121	406.448	406.489	407.378	413.292	405.267	396.871	399.933	395.038	404.552	392.137	395.589	393.543	389.67	392.39	386.437	393.006	393.713	389.374	393.374	392.905	394.788	385.639	388.889	390.739	394.545	388.065	389.094	391.538	389.11	390.873	384.768	384.531	385.16	386.669	388.901	386.142	386.514	390.292	380.637	391.525	386.223	384.444	391.274
	c: 13	418.661	414.25	411.771	418.254	422.371	416.521	409.819	413.514	405.815	400.825	402.038	401.459	403.687	392.79	389.182	387.619	386.014	382.571	387.067	380.206	386.282	376.626	378.773	371.92	373.072	371.76	376.041	372.671	372.058	374.051	366.746	364.517	366.011	367.419	360.244	362.472	364.545	371.629	368.135	367.193	362.178	358.691	363.537	357.4	357.81	362.551	359.948	362.416
	c: 14	316.237	314.847	313.221	307.649	308.005	310.777	317.488	307.202	308.177	308.526	299.065	302.392	297.005	295.183	297	289.216	292.301	292.829	289.358	287.939	294.489	294.948	295.247	287.695	289.5	287.538	290.491	291.744	286.144	281.563	290.506	285.146	288.141	290.448	287.17	292.818	293.726	293.5	288.119	294.532	288.386	295.897	295.844	299.842	291.968	301.333	304.177	300.845
	c: 15	378.118	372.608	373.702	373.204	374.949	375.023	374.143	378.102	385.1	375.648	378.974	379.85	375.814	368.389	360.37	361.623	360.568	355.468	350.564	346.558	352.706	347.573	345.705	340.742	345.28	335.717	338.446	335.697	336.512	338.574	338.115	334.727	336.3	332.145	336.244	330.857	333.403	333.816	336.32	330.073	326.886	329.967	324.256	322.784	324.658	320.244	322.302	324.609
	c: 16	345	341.024	335.424	334.815	334.704	341.502	336.204	337.036	330.015	333.216	335.207	326.231	327.03	326.381	325.681	328.057	318.593	325.392	326.827	326.316	313.219	323.639	327.733	316.502	322.641	322.076	323.112	317.253	325.445	317.204	317.43	310.194	308.239	310.312	307.445	305.293	309.265	309.796	308.147	308.265	302.793	302.077	303.246	300.96	301.168	303.291	303.979	299.886
	c: 17	248.831	247.98	247.446	248.327	244.327	246.115	247.96	244.93	242.867	242.82	241.423	239.791	242.44	236.846	235.603	234.887	232.963	234.342	229.88	227.933	235.281	229.793	227.315	227.715	227.759	220.534	225.552	223.903	225.227	221.228	221.317	215.302	220.469	220.567	216.466	216.269	218.526	222.038	219.993	220.279	214.854	214.811	215.951	213.413	213.533	211.269	211.107	210.929
	c: 18	359.078	351.997	360.471	357.039	356.662	359.701	358.775	364.203	363.02	365.724	367.681	371.127	362.943	359.775	357.073	347.994	349.073	344.677	346.782	336.218	331.138	323.452	324.462	319.806	316.955	312.144	315.25	309.054	308.503	303.591	298.172	298.289	292.478	293.802	295.413	293.674	292.246	294.229	297.605	291.711	297.575	295.86	300.145	292.044	291.462	296.428	298.014	299.472
	c: 19	352.997	343.732	350.385	348.032	346.47	342.288	346.507	345.064	344.911	342.603	341.286	338.764	338.637	336.441	336.762	336.803	334.628	332.909	330.614	331.717	339.789	333.437	333.511	328.305	332.465	333.3	327.299	328.132	321.613	325.03	318.286	320.454	324.294	321.233	317.242	324.013	320.639	321.689	319.773	320.965	315.909	316.032	312.334	311.614	313.4	310.253	312.659	311.084
	c: 20	407.642	408.921	411.539	407.626	408.391	401.818	402.093	407.496	401.261	409.134	409.133	404.389	402.443	400.959	398.329	397.747	393.113	391.554	392.293	390.72	402.864	392.978	401.726	399.384	396.589	398.109	405.153	406.033	403.478	408.282	409.842	401.132	395.967	396.242	388.559	385.876	393.582	386.983	388.65	383.576	380.892	378.586	374.484	371.837	367.915	364.369	361.55	361.524
Ca-04-10	c: 1	240.926	236.543	239.563	238.233	242.134	238.949	237.91	234.1	235.979	242.25	237.536	240.394	237.195	236.182	242.095	237.449	236.703	236.779	239.625	235.339	240.063	237.864	239.396	239.097	241.034	240.169	238.892	238.959	237.671	241.185	235.347	235.114	232.262	236.5	241.261	236.044	237.855	237.706	233.749	235.587	235.483	239.167	235.654	235.13	234.492	240.065	236.835	239.394
CS6	c: 2	322.874	319.081	322.051	319.782	323.803	324.8	326.175	328.459	329.287	331.321	331.048	331.904	334.249	333.811	336.116	335.906	337.884	341.254	345.051	348.666	353.801	359.944	369.925	375.928	388.238	409.91	444.887	510.46	524.689	497.258	461.474	429.048	407.64	390.927	384.679	368.137	363.407	356.288	354.677	346.89	339.955	339.221	337.705	330.931	329.669	327.291	327.003	323.472
	c: 3	241	239.422	241.848	243.67	245.08	244.034	241.406	242.726	240.545	243.323	240.609	244.094	242.944	242.595	244.109	244.493	239.935	243.6	243.246	244.395	241.225	245.714	245.466	246.558	247.981	248.554	248.322	249.355	248.166	249.748	250.877	250.645	250.727	247.131	249.541	245.663	253.038	249.568	251.773	252.531	253.958	256.561	257.232	257.979	259.778	256.849	259.2	255.771
	c: 4	299.674	291.638	287.623	284.941	282.703	284.651	287.54	296.311	300.399	307.712	307.9	307.733	297.007	294.867	290.092	282.723	278.381	271.684	267.054	265.566	260.553	260.369	256.702	256.418	258.276	258.257	255.964	254.395	252.757	253.479	253.997	253.026	252.228	250.391	248.013	248.37	250.116	249.315	249.564	252.242	250.239	252.181	253.019	252.367	254.584	256.134	259.782	261.778
	c: 5	490.118	525.501	537.455	535.718	542.037	541.847	539.174	538.397	537.396	536.109	518.44	510.496	487.023	492.083	483.119	479.534	472.448	472.399	466.865	447.02	440.606	429.292	420.076	424.11	437.28	440.711	443.542	444.51	436.382	434.462	434.625	428.188	416.774	417.096	413.214	411.466	414.858	418.112	415.288	411.094	409.013	405.222	400.942	388.146	380.591	376.619	367.795	357.598
	c: 7	398.56	395.649	395.145	402.13	408.09	403.155	397.96	387.155	381.23	380.318	372.233	369.772	363.22	361.41	363.211	360.09	355.172	350.975	346.339	340.252	335.811	330.354	328.269	325.284	323.412	320.877	318.011	320.339	315.681	319.253	320.065	324.486	324.396	323.564	322.975	327.5	324.187	319.625	316.716	313.589	313.827	312.971	311.356	308.63	310.748	311.79	307.581	308.612
	c: 9	350.845	346.912	345	345.765	345.439	347.764	344.217	339.516	338.613	344.994	344.523	338.631	340.79	340.716	343.492	344.006	345.481	348.366	343.624	348.947	351.305	352.312	359.66	362.874	360.527	365.478	363.484	365.941	364.428	366.28	370.082	375.356	364.193	367.064	372.379	378.043	376.468	378.223	380.127	380.172	377.277	382.988	388.514	385.742	385.5	385.791	388.895	388.054
	c: 11	246.473	245.228	243.746	251.425	255.764	254.316	257.695	264.157	264.858	269.647	269.731	264.827	262.7	266.104	267.122	275.224	283.596	292.826	294.135	292.718	278.906	264.277	255.794	254.69	248.496	246.019	254.154	256.418	251.712	252.015	257.946	261.208	260.864	265.315	277.272	280.756	282.388	289.056	285.74	290.313	290.355	292.807	289.467	282.104	273.658	271.014	266.236	262.836
	c: 13	330.322	327.39	324.357	325.508	329.957	329.223	327.687	326.647	328.561	327.959	328.962	326.915	325.981	329.971	334.168	330.703	333.101	331.348	333.638	335	333.469	337.456	336.122	341.414	340.448	340.329	340.89	339.288	344.519	338.728	339.834	341.881	340.689	341.415	342.919	340.081	342.023	342.485	346.726	349.508	346.535	347.265	350.074	353.181	354.59	359.735	357.855	358.052
CS7	c: 1	611.304	600.397	590.031	579.598	585.179	574.239	561.835	559.408	555.515	565.625	561.931	555.648	552.298	559.734	567.896	574.011	570.714	565.175	552.669	553.004	554.391	541.849	536.634	546.754	546.061	544.144	538.67	541.36	551.809	556.908	564.068	606.659	633.348	722.974	776.706	740.102	676.163	646.793	628.741	603.912	577.89	585.437	584.792	574.849	574.823	570.574	568.4	561.605
	c: 2	544.525	546.382	539.812	549.595	545.255	546.305	534.858	536.434	539.762	544.071	539.089	545.239	540.809	538.286	538.449	534.506	532.885	534.189	536.974	537.335	530.284	533.417	534.055	529.633	545.695	546.337	543.464	538.687	539.671	544.627	544.167	548.704	546.511	543.26	544.228	548.688	542.908	544.314	549.48	544.793	539.788	544.046	542.68	551.27	547.687	540.819	546.555	550.116
	c: 3	261.768	268.558	264.984	274.211	272.222	269.871	267.818	267.35	266.473	267.61	270.345	268.338	264.544	261.177	265.736	262.341	266.966	262.941	262.076	266.234	257.948	266.196	265.129	271.484	269.429	269.247	266.975	262.743	267.594	263.468	263.512	267.79	262.164	270.731	277.152	268.198	260.217	270.944	274.941	265.372	266.182	264.192	269.7	259.667	264.05	264.054	262.433	266.676
	c: 4	538.997	550.75	549.448	555.865	559.028	569.254	564.263	572.855	583.54	582.299	587.363	603.62	605.328	601.425	611.689	610.941	617.405	631.346	625.759	628.782	619.865	627.765	620.287	629.585	633.641	633.807	635.917	638.361	637.451	648.898	646.952	631.721	627.84	638.562	633.017	630.586	631.551	629.24	640.018	643.668	649.269	656.712	679.351	695.493	707.021	697.393	693.182	687.048
	c: 5	532.414	545.568	544.406	542.942	539.863	552.943	557.917	550.417	550.97	556.176	551.404	548.465	557.208	552.962	563.472	555.519	556.981	567.797	563.027	565.393	577.399	569.134	570.739	572.233	589.524	585.128	585.337	586.281	583.176	583.007	589.21	576.799	585.796	591.888	594.06	586.279	589.72	594.926	591.17	588.159	591.224	599.239	588.168	585.897	585.802	583.902	581.279	579.08
	c: 6	455.805	454.318	447.487	450.734	453.364	456.454	453.16	447.098	449.145	453.407	449.886	450.976	443.942	440.43	449.88	449.005	448.657	447.789	443.337	445.982	450.08	449.422	442.141	437.984	440.597	441.574	436.804	441.533	443.354	446.186	438.483	441.731	438.266	441.226	446.649	444.382	445.27	442.415	448.032	442.051	439.255	434.893	436.344	442.433	438.91	432.516	432.171	435.802
	c: 7	359.066	358.853	352.04	353.163	349.298	359.355	355.541	355.125	351.949	351.571	350.85	347.081	343.094	349.531	348.081	348.232	345.291	349.95	342.243	344.985	346.736	344.792	342.77	348.297	351.288	352.882	348.65	341.73	345.357	339.798	339.652	338.233	335.941	341.635	340.473	337.184	336.313	333.741	334.905	337.61	326.791	329.655	330.506	327.781	325.039	331.112	322.562	323.011
	c: 8	344.098	345.182	345.682	349.213	347.608	354.095	354.058	358.488	361.965	369.921	368.149	371.673	372.541	374.641	373.849	375.268	377.234	376.759	375.006	382.463	386.05	384.699	386.353	382.197	389.397	389.635	387.298	395.429	397.047	407.711	429.068	431.874	452.936	481.549	513.444	552.239	570.605	577.055	576.574	566.044	548.026	543.507	534.843	518.593	513.285	511.602	502.077	499.822
	c: 9	729.007	724.38	720.439	712.026	701.458	701.631	673.154	661.498	670.91	679.485	686.968	676.349	658.795	649.728	656.933	660.322	651.666	653.99	652.079	638.765	651.288	617.938	602.861	592.935	578.371	582.874	582.598	576.199	585.703	583.095	601.283	609.833	609.758	618.06	632.937	622.5	620.826	615.533	603.079	583.346	564.013	560.029	556.476	558.896	557.942	563.533	567.602	577.772
	c: 10	302.698	301.415	301.125	299.208	303.386	301.624	301.899	302.708	305.16	307.609	306.954	305.124	301.722	305.665	306.997	306.137	309.239	304.362	311.088	316.472	313.242	317.767	318.57	320.479	322.227	325.162	328.085	326.481	331.844	333.065	343.344	342.334	350.832	358.54	369.55	395.388	443.663	502.586	559.784	537.976	535.857	508.571	494.665	471.883	462.461	458.441	445.76	442.036
	c: 11	517.489	520.642	510.702	509.626	508.428	511.345	507.294	501.139	504.371	509.491	504.923	500.453	500.062	494.387	510.262	496.705	501.411	500.341	495.535	494.562	505.519	502.345	472.183	413.716	495.201	504.154	497.808	491.266	507.718	495.936	495.59	494.926	498.966	496.517	504.844	488.492	493.844	493.036	497.408	494.724	484.867	477.344	480.702	501.004	490.963	497.327	486.323	491.615
	c: 13	413.437	409.671	422.233	425.664	438.308	443.459	430.41	427.581	432.822	436.565	429.912	426.281	423.249	420.801	424.759	423.699	418.214	418.557	417.844	418.828	431.668	415.972	426.843	420.916	419.239	417.708	420.103	414.891	415.037	409.777	415.193	414.502	406.183	410.802	411.137	407.261	407.079	408.095	411.863	408.988	418.46	421.54	424.674	431.055	434.854	437.539	442.283	441.776
	c: 14	565.119	577.806	583.358	578.985	590.321	593.672	594.97	602.925	599.828	588.455	568.903	554.41	531.425	526.358	514.642	505.209	494.791	485.216	482.463	475.5	481.806	484.03	475.642	472.731	474.649	478.216	480.254	483.082	489.828	485.97	483.896	480.478	489.381	498.53	520.784	547.343	587.925	620.843	677.06	669.784	659.366	654.56	641.134	644.045	648.358	631.5	619.478	613.007
	c: 15	451.396	451.393	450.186	450.878	449.106	450.741	446.898	450.923	445.201	450.869	446.678	449.559	449.155	447.266	450.513	450.73	453.872	446.013	444.386	450.543	458.819	447.451	452.312	450.869	460.389	462.868	461.932	448.49	447.911	452.342	460.136	454.458	453.953	458.272	454.331	452.812	459.8	456.33	457.627	458.51	457.109	463.11	456.905	456.395	462.533	465.287	458.199	456.341
	c: 16	532.85	518.682	513.061	507.161	512.842	515.343	500.927	485.712	496.305	490.454	488.931	478.478	482.24	486.459	480.18	486.015	476.229	481.304	476.442	485.649	495.451	485.358	482.031	484.143	489.425	489.946	491.067	494.811	492.49	491.391	497.777	490.842	497.13	502.594	497.663	494.992	500.149	503.336	497.695	504.004	520.264	511.435	499.677	509.371	502.072	505.089	501.317	499.361
	c: 17	557.451	564.728	565.653	573.508	583.829	580.52	573.964	582.55	577.51	583.95	578.404	574.942	570.055	569.937	568.199	563.876	554.623	548.55	547.422	546.375	540.828	542.695	537.526	542.025	544.017	551.694	549.657	545.832	554.375	551.562	556.664	563.536	570.164	593.656	601.367	619.626	631.203	652.273	660.106	665.442	668.364	680.944	694.739	709.526	752.36	765.181	782.749	793.46
	c: 18	739.18	730.26	723.903	726.074	729.555	728.706	719.758	719.259	712.333	705.956	713.395	708.817	691.207	693.634	682.48	688.702	676.756	670.147	654.89	658.984	656.379	654.988	639.025	633.355	631.095	628.938	622.658	616.93	614.893	616.13	605.91	610.445	601.376	592.833	581.797	579.408	579.102	568.799	573.959	564.902	559.414	565.455	559.344	557.463	558.813	548.325	536.208	542.827
		Ca-02-10	experiment number
		CS1	coverslip number
		c.1	single cell
[truncated: 92 more columns]

## Sheet: CGRP
CGRP	time [s]	0	2	4	6	8	10	12	14	16	18	20	22	24	26	28	30	32	34	36	38	40	42	44	46	48	50	52	54	56	58	60	62	64	66	68	70	72	74	76	78	80	82	84	86	88	90	92	94
Ca-02-10	c: 1	209.849	208.218	209.275	207.396	199.315	202.892	199.004	198.074	191.616	198.645	196.173	194.05	194.809	188.383	197.218	190.78	195.518	191.945	191.056	188.698	193.914	199.816	190.47	190.773	188.813	186.041	194.062	191.812	188.319	187.557	187.197	193.683	191.068	196.178	195.739	199.873	202.084	201.521	202.409	206.067	209.601	205.013	204.896	205.705	203.811	202.986	209.324	200.85
CS3	c: 2	326.467	324.592	304.757	298.671	295.62	302.131	305.039	324.739	318.826	320.567	308.585	303.652	297.198	313.387	301.314	318.978	310.752	300.183	290.593	309.053	298.667	308.472	302.957	281.495	277.661	282.935	274.74	289.977	303.947	308.684	310.677	323.5	327.961	332.785	326.82	317.117	304.204	296.76	292.012	289.22	287.344	283.735	278.705	275.572	278.911	268.68	253.721	274.411
	c: 3	328.617	321.595	316.818	322.615	334.829	332.34	330.429	335.538	357.4	355.844	351.073	357.585	328.73	350.756	328.154	363.317	396.136	367.36	383.561	367.949	388.532	368	388.031	425.543	400.829	476.867	468.265	450.41	539.918	579.154	505.681	525.049	488.674	452.935	449.83	459.382	435.756	389.571	379.433	379.926	359.125	384	368.8	346.091	332.889	336.5	341.45	332.882
	c: 4	327.725	340.659	339.343	335.367	335.366	359.697	345.5	324.759	365.294	377.55	344.023	335.417	364.114	319.931	355.459	339.806	376.351	375.176	341.9	331.667	343.038	378.192	353.15	328.35	340.278	381.857	340.1	331.174	335.545	422.111	443.643	327.562	336.458	334.5	416.5	355.85	338.917	310.545	348	367.679	369.762	367.773	351.536	333.968	371.176	323.577	383.448	321.7
	c: 5	257.943	269.418	266.429	265.537	275.102	266.223	269.298	262.925	263.818	264.986	270.942	265.917	262.221	271.53	278.622	270.312	276.98	267.746	262.648	270.179	274.301	270.453	273.852	278.642	276.366	276.767	269.657	271.044	263.87	270.552	264.571	272.401	269.691	276.326	267.061	273.617	264.628	266.477	262.18	272.573	258.768	266.437	258.64	264.116	267.962	264.278	261.341	262.281
	c: 6	257.719	264.282	269.981	269.652	271.648	270.671	275.195	265.676	254.686	258.18	266.105	261.646	265.988	283.815	278.02	288.446	285.628	287.31	280.206	271.582	260.885	266.261	271.805	253.392	250.974	250.723	262.974	257.4	248.422	261.23	263.806	262.391	261.696	256.919	247.035	257.307	258.915	257.461	263.314	262.764	264.94	271.102	269.01	266.202	276.99	280.578	282.137	276.344
	c: 7	235.672	233.979	254.407	238.459	250.462	250.922	270.6	250.714	249.109	240.133	257.61	262.405	260.259	255	246.851	259.415	267.932	260.431	258.286	252.525	246.884	262.361	271.645	254	268.829	292.07	275.273	264.429	262.861	263.564	249.606	265.851	254.643	248.205	249.486	265.649	261.423	254.128	269.162	243.44	257.421	231.258	225.07	230.964	230.812	245.725	239.412	235.574
	c: 8	299.781	265.71	284.677	263.182	280.765	286.312	314.037	307.743	280.231	280.207	294.633	319.593	323.5	280.636	290.321	316.9	291.364	324.688	298.615	280.316	309.833	277.64	308.25	301.875	302.522	323.7	290.067	307.32	299.769	314.424	287.885	294.731	302	287.621	288.935	284.526	308.2	310.581	276.16	302.333	259.5	270.818	274.656	278.667	289.308	275.308	270.839	268.667
	c: 9	417.738	391.826	395.411	399.185	395.863	397.539	391.113	417.495	410.63	408.604	408.688	373.667	395.483	398.305	374.747	393.219	387.911	393.25	405.473	383.55	391.896	387.048	390.867	405.857	371.471	365.048	388.383	375.748	360.362	372.055	375.072	372.466	358.907	363.804	384.065	365.773	366.439	353.362	359.946	355.483	353.533	359.797	352.723	339.766	355.492	342.967	351.825	343.789
	c: 10	348.25	341.029	341.23	356.36	355.428	344.206	372.055	350.929	342.031	341.212	364.378	350.04	346.649	358.75	349.833	360.348	346.347	321.712	347.269	344.829	335.56	336.176	332.767	325.373	329.058	323.513	320.692	316.5	305.41	314.048	317.168	292.14	341.154	348.229	327.014	328.648	327.112	313.864	298.206	279.118	279.264	294.473	275.618	271.28	268.243	269.303	269.868	278.31
	c: 11	366.246	378.312	374.832	385.918	381.654	366.286	372.567	371.674	362.052	374.193	377.606	363.222	385.687	383.839	395.609	390.189	411.995	399.527	395.734	419.005	419.505	414.139	404.131	387.49	418.408	395.471	382.851	394.384	433.47	424.441	412.259	406.116	398.284	426.037	415.628	420.236	425.247	430.737	416.168	410.438	433.667	449.562	430.437	438.251	428.141	428.919	441.005	442.303
	c: 12	301.038	293.303	311.923	309.333	289.593	294.931	283.812	278.588	306.143	296.4	272.444	286.48	249.917	296.688	322.267	306.467	282.226	268.15	259.692	277.562	311.571	259.3	346.167	313.304	297.56	309.533	308.7	340.846	280.889	287.529	341.273	311.562	316.667	309.261	327.917	342.667	279.632	318.136	350.611	282	339.364	274.8	281.28	288.864	317.333	277.174	342.059	294.35
	c: 13	357.176	372.167	376.817	395.176	373.111	389.162	385.957	376.113	392.915	370.233	383.689	387.589	374.323	377.212	390.548	412.1	389.012	413.979	400.719	369.567	400.43	389.754	370.729	380.082	383.237	386.784	350.48	353.184	352.61	362.625	372.048	368.339	386.96	347.87	379.304	358.386	353.302	352.791	378.567	366.865	345.038	369.063	334.023	349.473	360.794	362.397	375.979	356.49
	c: 14	270.622	268.231	273.814	250.362	266.312	275.746	275.859	281.324	267.026	273	269.883	277.481	262.628	268.079	267.311	275.118	280.343	279.325	269.195	277.44	271.945	280.785	264.768	290.91	265.773	263.969	276.013	267.5	290.043	278.301	279.319	275.667	273.077	274.554	256.865	273.721	275.703	285.544	279.205	278.044	260.789	260.127	272.028	272.3	263.708	283.119	283.037	272.375
	c: 15	204.062	204.126	212.595	203.67	208.011	205.678	199.628	213.843	206	199.667	196.409	210.523	204.518	206.461	207.012	214.966	212.011	208.762	215.472	199.592	209.805	209.538	208.146	204.253	215.786	210.386	223.023	210.163	218.013	205.955	211.756	211.619	205.41	223.525	206.512	204.211	201.932	205.457	226.241	204.493	211.766	217.603	209.986	205.184	203.806	214.209	207.5	217
	c: 16	369.526	345.023	380.762	367.659	319.767	348	372.513	357.098	350.354	393.895	368.351	361.353	368.489	349.324	379.372	354.676	354	375.302	411.581	402.973	362.222	400.794	404.714	371.433	378.32	378.071	394.742	403.233	370.2	372.742	408.39	409.258	435.129	422.344	442.808	376.929	393.077	364.097	414.657	407	371.111	406.633	362.1	364.483	421.719	370.839	384.321	397.886
	c: 17	320.42	320.088	344.452	344.495	365.861	349.693	368.724	356.447	370.094	365.027	362.092	396.664	411.783	364.643	404.706	340.954	355.363	339.455	328.356	358.071	353.067	354.652	300.827	323.432	340.271	339.795	341.573	359.293	347.23	364.171	347.62	369.096	358.173	374.21	343.469	359.19	340.592	336.83	347.818	337.037	335.019	332.973	343.064	324.415	322.453	333.843	333.206	312.3
	c: 18	209.125	233.857	232	232.4	266.5	209.5	228.429	213.2	163.5	175	259.375	427	199.6	251.833	248.571	304.75	364.333	232	280.333	278.875	322.1	236.875	242.75	216	262.375	349.667	177.5	195.333	219	207.8	178	224.889	214	235	241	171.25	286	239.75	238.444	221	259	251.125	257.286	259	197.625	205	310.333	346.333
	c: 19	292.055	274.857	278.42	281.389	295.216	264.714	292.368	289.265	272.723	283.404	276.6	304.915	287.226	269.81	285.814	303.923	284.87	271.684	266.357	271.385	283.114	304.075	266.738	276.195	257.543	269.868	279.59	289.158	275.5	280.194	267.116	254.081	277.22	289.946	251.088	287.424	270.968	267.389	266.969	244.541	246.032	266.188	287.763	264.075	270.613	277.036	271.846	277.759
	c: 1	208.944	210.38	213.483	210.981	215.619	219.895	218.065	215.123	211.403	211.304	210.033	209.294	217.066	216.786	214.805	210.471	208.856	206.9	210.131	209.863	205	200.051	197.058	190.997	193.107	195.761	191.758	187.823	184.154	189.095	183.941	182.682	186.333	182.425	181.83	179.43	181.935	179.39	182.144	180.433	179.305	173.397	177.745	172.907	176.628	176.524	170.766	170.832
CS10	c: 2	303.469	300.416	297.091	291.303	285.265	285.497	285.969	277.109	284.221	287.822	282.357	286.392	286.182	276.697	281.747	276.188	281.232	283.843	288.428	283.791	287.49	290.834	292.355	294.786	304.37	307.288	317.202	321	318.176	326.286	315.514	345.786	350.49	382.544	374.623	368.574	356.43	354.86	345.048	331.15	328.55	341.359	367.254	369.691	382.671	379.914	346.562	340.01
	c: 3	214.829	219.604	217.441	219.767	211.224	211.3	220.671	222.407	221.164	221.133	223.828	228.068	229.012	237.312	240.71	246.789	238.708	230.822	220.476	212.474	226.61	214.573	222.778	221.422	219.993	224.035	220.137	219.604	209.301	213.566	217.314	224.343	227.966	226.364	223.979	231.496	221.236	222.339	224.932	230.038	208.549	212.303	220.746	223.185	227.697	226.721	227.729	230.606
	c: 4	332.48	325.45	324.029	327.379	331.006	337.809	325.977	327.719	334.977	330.596	326.279	332.179	335.318	329.314	328.966	328.318	322.948	327.793	327.132	325.615	334.611	338.45	333.371	336.763	334.882	343.04	344.058	342.75	325.523	334.786	334.918	334.197	332.297	327.409	331.584	323.029	325.959	322.826	322.847	327.194	335.835	326.212	331.681	324.687	329.713	331.801	327.476	326.174
	c: 5	317.896	317.659	325.149	325.971	330.072	343.525	343.793	330.556	325.265	322.258	324.115	314.969	324.816	338.583	331.167	333.355	327.71	319.582	344.225	320.829	335.8	348.242	356.271	352.985	357.603	369.315	364.809	357	342.698	353.169	355.856	336.888	341.478	339.917	342.725	331.478	340.209	327.904	322.304	326.469	332.607	333.652	333.741	330.189	324.737	322.763	340.386	322.705
	c: 6	322.19	317.526	318.616	325.989	332.203	327.63	322.51	333.984	325.889	337.66	324.312	317.172	335.266	337.148	340.855	321.271	332.279	323.097	338.106	334.723	323.163	326.854	323.451	309.674	322.028	308.923	316.928	318.429	312.72	329.888	317.747	323.783	318.76	325.103	325.436	329.905	329.191	320.408	323.19	329.77	332.813	317.261	337.382	317.448	318.697	324.027	322.718	321.583
	c: 7	257.367	256.024	257.752	250.5	255.063	266.598	253.104	253.855	267.477	267.597	263.634	264.24	265.059	257.833	262.248	254.513	253.713	259.475	262.849	258.485	255.274	266.562	266.578	281.707	274.037	265.95	280.305	279.636	283.42	275.411	273.08	266.402	281.72	281.413	277.345	270.602	266.543	278.514	270.17	277.873	274.874	266.59	272.306	263.343	266.009	285.055	272.552	265.137
	c: 8	272.362	265.183	273.092	278.777	281.566	298.4	291.45	279.728	294.248	290.144	300.702	271.034	296.228	297.635	298.28	284.867	306.788	298.416	301.25	271.231	295.942	314.725	316.256	298.778	320.736	323.832	319.478	321.772	321.303	322.022	320.326	341.347	314.198	325.476	311.093	323.33	332.876	316.301	317.92	305.323	304.407	298.708	313.811	306.924	315.854	299.958	297.518	308.11
	c: 9	190.661	173.618	175.185	195.107	188.342	189.887	190.974	180	187.117	196.375	181.722	183.639	183.026	184.101	184.431	185.816	172.729	177.013	175.014	176.217	193.146	185.442	175.953	185.22	186.764	194.735	189.233	174.704	181.382	181.426	178.808	177	169.843	176.5	190.385	185.14	182.365	177.404	184.136	184.98	174.667	183.732	190.137	182.64	184.865	194	181.455	188.844
	c: 10	272	263.395	254.788	257.011	260.172	255.06	263.58	259.01	258.038	264.505	264.949	241.283	272.222	253.879	261.757	258.76	256.826	260.606	251.175	253.557	247.126	236.163	248.404	239.413	244.711	242.68	238.56	251.743	235.124	231.704	246.726	248.165	235.112	241.904	239.79	235.484	243.815	251.553	242.647	227.88	239.718	252.459	246.496	250.505	246.99	256.453	250.096	246.137
	c: 11	223.59	221.949	207.893	225.854	215.196	219.051	225.851	213.685	222.709	214.151	207.101	204.494	204.01	201.908	214.189	206	200.696	204.039	204.175	194	214.942	196.867	198.144	197.384	205.957	214.416	203.851	199.884	212.056	195.157	208.14	201.562	214.556	206.063	201.463	213.287	208.405	211.876	195.442	215.527	218.451	208.867	215.618	216.815	214.987	213.208	204	193.117
	c: 12	259.254	268.113	268.103	266.182	261.82	295.824	283.467	278.444	273.019	278.6	277.574	284.102	284.7	283.755	281.154	279.909	275.273	285.745	289.209	291.762	300.295	321.568	297.9	330.735	297.767	299.114	320	307.4	304.071	325.543	309.829	296.281	294.895	296.412	338.889	295.209	311.513	322.375	345.444	341.703	336.057	352.865	364.783	355.84	359.019	374.964	423.123	441.804
	c: 13	236.956	226.187	246.244	233.288	235.614	231.113	228.01	245.544	236.981	239.471	238.292	228.79	233.21	239.102	237.535	236.297	243.187	237.52	231.288	238.27	251.043	240.66	237.07	238.707	234.603	248.162	243.091	237.54	242.401	241.115	224.727	230.122	245.988	243.571	232.175	240.103	246.123	240.465	240.196	239.275	248	252.422	246.744	247.478	240.71	248.319	241.278	244.809
	c: 14	664.399	643.119	661.678	689.07	648.871	681.668	685.052	690.668	676.141	686.368	697.591	681.012	685.817	680.94	675.481	662.277	682.626	684.618	678.469	694.451	720.105	682.089	692.781	697.354	690.699	705.273	694.588	708.552	693.118	688.93	701.046	693.003	680.551	678.303	693.859	691.472	703.858	685.072	710.423	673.02	694.983	681.993	697.864	682.08	678.679	689.389	665.598	674.478
	c: 15	453.702	449.87	467.172	458.488	454.97	492.921	479.829	472.719	474.84	489.53	491.971	449.636	482.548	478.021	476.408	478.039	478.901	482.333	475.993	479.623	479.544	508.183	502.688	498.826	504.849	509.953	490.985	494.543	521.095	512.678	503.105	491.77	478.667	492.596	491.301	514.856	508.824	526.899	503.776	505.06	492.91	519.883	524.954	507.338	518.409	510.85	512.023	493.979
	c: 16	458.588	451.38	466.721	459.917	451.277	454.108	454.714	458.172	454.635	467.401	470.275	486.449	474.031	455.837	456.487	450.708	448.272	445.273	447.907	455.088	467.247	443.682	460.273	468.859	462.311	460.781	447.511	463.46	435.716	426.728	440.905	437.873	435.455	433.714	438.132	432.29	436.219	431.918	435.415	434.175	430.976	417.832	426.664	427.052	427.103	432.559	437.541	430.339
	c: 17	318.603	290.068	286.296	292.091	298.155	285.386	299.781	296.456	294.662	297.429	289.7	289.662	331.455	300.917	324.117	296.293	286.982	293.853	293.931	321.545	313.077	303.394	300.484	371.018	329.231	306.825	309.458	325.627	333.109	303.821	325.318	303.737	331.194	303.5	314.492	323.357	298.099	327.259	323.275	327.732	338.636	312.824	325.306	329.658	326.877	320.455	280.478	313.581
	c: 18	496.515	484.913	522.894	476.597	524.411	537.622	559	561.672	530.362	570.851	574.578	566.008	576.071	566.804	571.643	571.549	584.101	593.996	576.964	582.72	599.454	600.487	587.064	581.215	595.431	574.088	561.355	583.285	571.48	575.845	562.865	554.431	557.288	568.467	542.793	553.589	561.012	570.909	574.694	557.193	559.428	581.127	572.704	567.402	580.39	563.87	562.944	559.983
	c: 19	544.097	527.603	529.455	523.569	564.942	533.966	537.113	566.78	595.923	598.72	548.937	562.87	527.776	555.232	567	499.261	554.106	557.981	520.634	298.085	566.833	524.023	573.667	529.469	557.833	526.12	560.524	519.451	552.542	534.643	523.548	486.568	557	589.4	536.957	515.759	536.174	569.686	551.243	557.143	561.8	549.293	544.255	526.897	561.513	576.967	583.575	602.075
	c: 21	273.953	260.133	267.304	248.468	268.711	247.481	274.096	252.55	253.068	249.467	243.781	250.107	256.658	253.16	255.582	257.113	237.041	249.173	236.449	241.62	271.957	286.833	271.794	272.643	268.861	295.05	263.395	250.333	258.84	265.36	251.065	250.015	249.083	252.432	253.169	236.923	238.213	255.644	277.7	258.921	250.902	277.591	265.955	276.923	264.467	269.794	292.6	305.73
Ca-03-10	c: 1	191.97	193.615	194.168	191.612	192.946	189.955	189.282	193.819	196.083	196.458	194.411	192.46	195.284	192.499	197.125	193.36	193.812	193.159	196.29	197.413	191.066	192.121	197.46	188.463	189.08	191.434	190.799	189.542	186.295	194.752	188.862	187.995	187.221	188.833	187.718	196.118	192.716	192.632	192.764	197.012	200.373	195.903	202.916	195.794	193.42	197.134	196.496	198.727
CS3	c: 2	254.623	244.115	244.963	234.308	223.562	215.8	221.955	217.019	217.551	215.185	207	211.391	204.786	212.141	201.248	201.5	206.459	198.17	189.32	192.979	196.821	190.934	193.439	191.134	196.659	193.743	194.522	199.652	205.533	201.16	192.089	185.856	188.911	180.315	194.885	182.474	183.096	186.044	191.956	196.764	184.442	178.908	184.016	194.379	179.398	182.429	183.582	173.398
	c: 3	244.29	254.286	244.962	242.117	266.62	260.168	242.524	252.424	244.565	248.589	250.725	249.533	245.103	244.316	237.505	246	248.542	247.343	251.74	246.505	255.303	254.202	256.451	254.422	244.32	255.215	263.979	254.766	267.01	263.954	256.681	254.236	248.98	249.828	264.607	260.884	246.88	269.876	259.333	272.728	266.379	257.67	249.131	260.963	259.744	260.63	262.133	249.152
	c: 4	209.844	208.24	215.11	202.681	213.561	215.553	219.48	227.131	222.168	221.721	234.641	219.075	215.846	221.895	232.95	222.894	225.479	229.046	213.948	227.626	236.948	220.706	228.158	214.168	220.547	215.15	219.764	218.421	223.781	209.564	216.802	208.162	204.093	201.115	206.378	207.371	212.484	196.686	212.5	198.678	215.772	208.355	208.495	205.904	208.806	201.633	191.34	212.052
	c: 5	190.197	191.083	187.082	189.358	194.159	188.69	196.835	191.887	189.074	196.197	185.581	192.811	191.691	192.62	192.055	192.069	192.331	192.82	198.037	193.703	191.413	198.064	198.153	195.153	193.288	193.257	190.548	187.657	188.828	193.845	192.555	188.246	185.968	192.287	192.112	190.104	192.636	195.5	195.025	196.671	190.625	191.436	190.303	193.485	192.367	190.645	187.693	185.14
	c: 6	156.525	157.952	159.098	167.162	147.53	166.021	155.979	159.489	151.66	154.609	161.581	164.192	162.26	164.524	157.44	163.451	171.87	163.209	170.549	166.825	155.056	150.831	166.269	163.6	162.681	160.42	168.372	163.092	165.092	160.394	158.535	166.75	158.299	152.766	153.486	153.878	147.29	155.806	146.162	166.969	156.254	156.188	162.071	153.549	157.69	157.915	160.188	158.373
	c: 7	177.368	162.5	175.716	171.75	169.357	173.138	169.113	175.09	179.625	165.75	173.138	160.719	161.696	168.466	179.917	173.207	162.196	172.672	185.806	168.945	162.857	175.041	163.453	165.725	177.143	182.267	172.759	175.091	157.292	165.939	169.776	172.22	181.385	166.829	161.413	162.482	191.309	166.145	161.682	163.816	166.037	162.245	170.462	169.564	169.438	190.019	177.196	170.188
	c: 8	301.392	306.55	294.463	305.9	296.608	305.612	319.877	313.24	306.955	315.726	298.169	309.881	310.038	304.11	311.356	317.057	318.136	315.673	306.11	325.618	334	320.175	347.657	338.616	329.8	331.784	315.211	305.57	298.97	311.658	324.646	308.527	308.168	317.156	321.872	322.219	332.398	324.509	325.008	311.869	324.466	309.626	312.903	318.805	309.883	305.973	312.365	314.102
	c: 9	168.906	174.63	166.259	167.048	162.877	170.212	158.507	163.63	168.2	168.405	163.576	165.037	161.026	166.575	164.762	164.835	173.457	167.293	161.105	175.722	163.507	161.61	170.776	176.231	163.493	163.458	170.078	165.025	171.194	157.338	161.81	150.534	158.826	162.908	162.88	159.821	165.189	156.89	159.395	164.308	163.7	169.208	162.729	160.87	160.621	155.042	164.986	166.662
	c: 10	195.267	205.284	196.976	195.446	197.49	191.126	195.012	196.74	197.234	196.286	200.053	193.033	195.725	197.148	198.815	194.381	199.397	197.591	199.949	202.581	203.757	202.396	208.119	204.741	203.568	200.907	197.434	206.168	206.73	204.665	207.684	208.685	197.332	198.719	199.296	195.449	202.623	199.434	206.081	200.828	201.821	199.842	199.229	202.412	202.576	205.18	207.886	218.519
	c: 11	209.475	203.696	199.886	207.212	208.177	209.137	213.035	200.287	207.552	212.434	211.518	210.545	211.096	208.675	207.616	207.044	209.076	205.686	211.097	208.057	209.065	204.432	214.993	206.444	204.952	207.848	206.84	203.715	199.581	203.597	205.674	212.065	206.44	199.39	210.326	202.432	206.301	198.144	198.39	199.948	206.5	205.124	205.08	201.585	201.328	205.418	203.837	205.128
	c: 12	317.795	304.933	307.164	312.342	303.471	315.348	323.066	309.04	316.44	316.448	320.873	310.068	313.293	323.054	326.479	329.603	328.899	333.483	331.284	341.187	343.991	332.827	317.792	319.649	320.995	321.76	323.321	325.587	328.166	328.249	318.825	323.466	324.536	317.904	323.379	321.014	311.871	309.255	317.65	314.862	327.893	317.746	323.627	314.488	321.09	317.383	326.773	322.383
	c: 13	252.01	269.129	258.48	251.323	262.743	249.31	252.737	256.324	258.135	259.981	250.051	250.561	269.393	270.495	255.217	251.577	256.247	260.49	258.41	255.582	259.187	264.51	265.745	257.069	269.849	258.343	260.948	261.527	260.258	266.871	271.384	254.303	252.677	242.381	241.478	253.871	266.129	252.012	251.087	248.264	250.286	242.758	240.941	247.931	257.646	246.838	253.827	249.689
	c: 14	273.566	240.8	225.875	261.579	253.125	239.296	247.245	243.326	259.219	264.46	261.463	263.725	237.932	261.153	228.448	250.532	245.59	239.305	243.396	225.87	250.492	229.4	257.196	240.291	255.236	237.491	226.685	233.098	231.234	240.765	249.246	235.419	236.759	229.84	225.5	223.905	244.804	238.475	274.727	233.95	246.102	238.943	241.929	241.045	268.564	238.4	255.073	268.907
	c: 15	427.291	403.496	394.106	383.715	396.044	375.96	351.082	361.264	338.042	356.593	359.252	361.916	367.609	379.942	387.589	370.087	375.581	355.385	370.993	373.734	364.22	356.009	365.488	333.151	340.105	327.241	301.456	312.281	322.5	327.515	315.212	312.107	301.771	322.961	354.264	324.619	330.258	324.222	330.352	306.19	325.956	313.904	323.259	328.349	330.329	335.684	322.144	314.758
CS10	c: 2	185.645	180.896	185.914	187.783	182.013	183.508	190.291	187.35	192.026	183.281	187.621	188.719	187.991	188.898	184.946	188.802	186.131	183.074	186.847	184.722	191.632	187.702	184.498	187.139	184.374	181.537	179.117	178.054	181.148	184.82	181.391	184.277	180.801	183.891	181.358	185.284	182.091	183.717	178.026	181.95	179.394	179.32	182.071	179.589	177.992	176.55	178.285	179.453
	c: 3	250.619	249.095	242.226	240.125	239.272	242.735	240.89	239.39	238.755	240.399	238.658	241.605	239.581	236.324	237.307	238.957	237.53	234.779	238.367	239.797	242.221	238.339	243.724	243.193	242.141	241.933	242.96	240.211	236.605	245.886	235.901	239.442	239.565	237.28	231.857	238.39	235.347	236.89	237.141	236.166	235.031	236.844	234.007	237.663	238.119	237.758	231.559	234.783
	c: 4	356.396	356.783	361.821	354.521	358.25	357.08	358.928	355.967	358.117	359.658	364.205	356.902	363.993	359.652	354.429	352.491	359.87	360.87	361.597	368.095	381.961	375.845	387.423	383.669	389.32	385.288	388.878	397.993	397.007	397.915	406.835	414.194	417.753	423.42	417.702	409.76	406.596	391.597	390.176	399.219	399.173	394.672	401.14	396.289	398.402	388.376	378.325	369.502
	c: 5	218.115	217.839	211.548	212.075	218.799	213.818	214.33	212.108	212.088	212.397	218.846	211.567	213.5	206.38	209.927	216.28	220.541	213.205	218.284	215.237	223.264	218.022	217.456	225.713	218.098	211.653	210.183	210.995	211.922	214.378	217.034	210.441	211.146	205	211.598	216.247	207.62	219.399	211.43	212.179	214.298	218.729	219.623	217.296	213.966	216.685	213.266	210.615
	c: 6	162.403	158.295	157.628	156.707	161.751	156.548	163.802	161.155	160.764	162.202	159.038	163.174	164.266	166.311	160.744	161.078	164.473	165.636	172.997	171.599	175.393	171.098	176.551	172.686	179.535	174.158	174.665	178.959	173.196	173.727	168.107	176.926	174.481	177.753	171.241	176.31	170.054	174.752	175.218	179.3	181.793	181.468	184.732	188.555	183.339	183.753	185.509	181.013
	c: 7	186.27	190.745	186.05	185.286	182.085	181.687	189.239	187.997	185.34	187.195	190.881	184.447	187.064	189.273	185.472	190.731	188.98	197.353	196.757	200.359	202.759	198.304	199.131	199.028	195.42	194.791	195.168	189.805	195.239	198.333	197.172	192.897	196.669	196.113	198.062	198.42	197.996	193.2	192.956	195.781	196.007	196.135	205.516	205.908	199.805	201.505	201.567	201.795
	c: 8	235.24	240.976	241.261	233.041	243.036	238.127	234.529	244.881	238.159	242.989	242.143	243.599	239.796	239.274	241.715	232.032	237.627	237.021	235.751	240.061	242.722	245.928	237.569	239.633	244.749	242.213	247.557	239.816	246.867	249.365	251.07	245.759	236.942	246.325	235.18	234.435	238.559	246.201	247.308	248.612	250.804	248.144	256.85	251.97	252.758	246.202	248.929	251.712
	c: 9	231.909	229.266	230.322	220.522	222.342	221.898	220.448	222.345	221.383	223.557	222.377	221.53	221.106	224.477	228.746	225.246	224.117	222.407	226.29	223.046	225.193	234.241	234.535	234.268	234.881	233.364	228.027	233.745	235.254	235.275	234.473	236.789	230.195	226.673	226.96	223.586	224.855	220.732	224.399	225.445	227.268	221.379	223.532	227.115	222.258	213.278	215.865	212.194
	c: 11	282.561	281.297	291.605	299.281	290.856	291.174	303.372	293.214	289.678	307.536	301.685	294.07	311.749	293.797	304.565	299.953	304.708	311.165	311.641	313.235	315.784	319.426	310.338	327.062	313.385	309.377	312.503	314.768	326.054	310.753	315.702	309.03	308.593	305.86	312.644	314.673	305.685	305.636	328.455	308.853	314.587	316.212	323.258	316.087	315.675	317.418	333.385	319.905
	c: 12	186.021	190.776	193.154	190.662	182.829	193.439	193.411	198.322	192.946	193.75	197.306	192.513	194.99	192.776	194.207	195.58	198.069	191.383	197.675	191.716	199.231	202.538	202.183	198.166	207.01	195.929	192.354	201.676	198.955	193.436	199.421	196.213	196.965	194.82	195.575	190.019	189.881	194.338	200.41	198.48	195.275	200.686	197.591	189.874	197.849	198.751	196.547	195.82
	c: 13	316.133	311.946	304.437	299.708	297.47	278.48	276.991	289.145	289.943	274.199	268.424	258.292	257.656	248.429	240.958	250.603	241.882	241.544	236.503	234.513	233.357	226.873	231.639	230.173	234.466	235.235	234.339	230.49	237.942	246.192	253.362	256.33	249.723	249.727	241.667	249.115	245.439	251.227	246.648	246.438	247.575	257.219	252.09	256.908	260.146	251.855	248.755	257.675
	c: 14	228.058	228.815	229.025	227.76	230.273	229.795	229.655	231.119	231.114	228.835	227.762	231.51	224.975	227.817	228.049	225.505	230.518	225.995	229.036	228.926	229.627	224.164	226.799	228.856	225.166	222.244	221.696	219.445	222.537	221.663	219.703	223.758	217.623	216.613	213.681	218.797	217.797	211.221	209.935	214.739	213.107	213.258	212.441	211.672	213.064	204.157	206.318	204.392
	c: 15	203.326	201.521	203.422	202.672	204.865	202.661	200.55	202.026	205.017	201.931	203.967	205.93	204.623	202.713	202.73	205.732	204.818	204.732	211.049	211.849	215.621	211.027	209.411	210.362	209.434	208.33	207.013	205.273	208.32	207.033	206.015	207.731	207.531	206.9	207.458	205.855	210.141	204.469	209.631	209.813	207.992	206.686	207.422	213.087	209.68	208.505	212.107	211.994
	c: 16	351.532	350.745	347.869	350.007	347.084	347.806	343.39	348.165	350.431	350.964	353.601	353.812	356.469	347.989	347.49	347.068	340.506	339.245	338.133	339.125	340.03	334.693	332.346	323.46	314.864	317.765	308.841	305.368	304.552	305.044	300.555	296.95	288.238	288.004	290.923	287.474	285.196	282.802	282.806	282.372	281.586	276.423	275.411	274.476	274.756	266.044	270.163	269.927
	c: 17	266.023	260.066	260.211	262.737	263.221	262.904	267.657	267.65	267.571	263.764	264.305	254.421	252.538	255.136	256.01	255.784	253.249	250.806	250.613	253.125	254.81	251.943	252.497	253.635	248.587	249.485	248.212	251.127	251.049	254.386	251.016	248.045	250.342	251.281	247.997	249.613	248.088	247.847	251.197	251.812	251.75	253.72	251.901	255.296	257.293	258.419	256.126	254.718
	c: 18	182.914	183.194	184.108	182.718	180.711	181.531	181.214	181.411	183.401	179.095	178.697	180.236	178.278	176.172	176.617	177.555	179.92	178.207	180.359	179.193	182.635	178.777	179.766	180.889	180.741	180.935	180.726	180.596	183.255	182.621	181.82	181.298	180.752	182.16	178.619	179.563	179.31	178.131	179.994	181.483	179.142	181.075	180.489	178.07	177.936	177.835	180.377	176.503
	c: 20	232.101	230.834	228.606	230.103	223.581	225.009	224.869	223.526	229.228	228.314	228.28	231.501	227.121	230.545	229.266	232.364	230.842	229.751	233.182	228.279	231.805	230.828	230.206	231.552	227.053	228.311	227.792	228.411	228.713	227.539	229.38	230.038	232.847	227.237	230.289	230.065	230.734	229.988	230.643	231.281	229.474	235.616	232.349	234.595	234.29	230.518	229.885	229.601
	c: 21	522.17	521.317	535.464	521.652	537.727	528.319	529.478	529.33	536.092	547.634	572.01	565.985	558.226	557.746	543.706	533.838	520.857	519.733	514.926	519.267	529.958	503.995	490.852	491.54	487.901	468.661	467.511	468.199	474.883	465.222	466.136	468.617	461.005	471.204	466.959	479.781	471.238	463.058	466.76	483.526	475.839	478.081	482.439	488.679	496.099	494.68	504.829	503.62
	c: 22	655.364	636.196	611.157	624.762	597.71	565.281	584.264	616.731	657.102	646.85	643.46	650.388	627.723	610.592	602.919	599.228	593.844	595.5	568.406	544.231	527.009	514.559	533.991	543.821	544.275	572.01	544.466	563.952	574.028	567.445	558.509	572.227	584.928	570.718	583.286	579.971	559.686	566.502	601.435	654.585	654.176	603.015	617.118	605.039	584.195	580.788	586.456	563.941
	c: 23	322.105	319.978	317.582	318.467	316.22	319.515	319.466	323.002	327.781	317.468	320.871	315.238	315.985	320.59	311.552	317.181	312.659	314.359	315.464	308.152	321.436	323.187	328.033	316.424	319.046	316.214	312.776	308.998	310.887	315.946	312.207	312.837	308.341	301.807	305.218	305.889	303.655	312.043	302.995	306.589	309.896	303.335	300.855	307.025	308.109	311.173	300.431	300.427
	c: 24	194.428	195.348	193.105	195.389	197.021	194.374	192.832	192.391	196.975	195.917	195.887	194.777	195.059	189.158	188.891	192.85	189.943	194.344	192.032	196.631	197.141	196.656	196.169	195.486	194.908	192.915	190.933	188.993	193.426	188.846	190.49	190.478	190.032	190.498	191.399	189.361	186.026	188.206	188.941	190.496	187.318	187.207	192.091	187.422	188.51	190.485	189.709	190.3
	c: 26	260.379	258.215	264.587	264.225	259.786	254.971	262.824	264.891	263.568	265.308	261.813	265.587	258.925	263.831	255.081	261.886	265.497	256.878	259.057	262.318	268.901	265.055	265.61	264.402	259.99	243.857	259.832	261.584	264.02	260.971	261.214	260.375	265.396	260.201	263.983	261.317	256.214	261.178	262.564	258.333	267.242	258.742	262.338	262.645	254.679	249.136	250.508	254.68
	c: 27	741.129	739.829	743.217	733.624	730.081	729.624	732.106	729.613	734.053	737.408	743.468	736.661	734.806	725.998	727.435	731.837	730.961	728.24	731.728	735.161	751.205	744.802	751.47	757.237	748.463	735.583	727.246	730.028	734.171	732.712	726.053	726.553	729.938	726.689	725.376	728.389	724.981	731.147	727.988	734.009	736.428	736.555	733.661	736.792	734.92	730	724.36	725.691
Ca-04-10	c: 2	418.049	422.931	414.87	418.618	417.678	420.494	418.744	425.504	418.87	418.369	418.462	419.229	422.935	418.97	420.563	417.004	416.828	419.649	420.175	417.08	408.86	405.667	405.291	416.358	407.672	414.346	407.312	412.643	411.091	415.231	415.218	414.466	415.443	423.663	413.155	420.172	417.318	416.857	419.301	414.333	417.011	415.283	427.412	417.723	416.419	419.546	415.166	410.473
CS3	c: 3	260.335	260.766	261.08	259.637	259.627	259.82	259.171	259.46	258.907	259.58	257.617	256.352	257.72	261.047	260.071	258.157	257.198	258.259	259.246	257.796	259.078	257.55	259.125	259.071	260.231	258.578	258.815	258.403	256.81	254.89	259.792	259.296	258.06	257.614	256.768	256.755	256.943	258.924	256.006	256.62	256.739	257.642	257.419	254.925	254.407	256.238	255.992	256.861
	c: 5	305.888	307.593	306.715	305.278	304.426	301.142	302.438	302.675	300.52	300.742	298.874	295.171	290.32	289.969	289.903	284.872	283.824	283.012	284.448	283.719	283.684	282.264	278.214	279.841	280.033	277.186	279.865	275.936	277.449	277.979	279.63	281.32	284.3	284.092	285.13	284.053	286.417	290.095	285.79	285.282	284.916	281.986	283.729	284.653	280.373	284.4	287.053	286.918
	c: 6	425.751	424.529	419.058	417.957	419.746	419.412	414.494	414.982	418.087	411.05	416.216	410.956	412.479	416.636	418.226	418.641	409.982	408.182	413.115	414.071	409.304	404.631	409.386	406.193	407.654	406.874	409.64	408.741	410.222	401.522	404.994	407.297	407.596	403.213	405.842	403.627	406.997	406.633	401.908	399.859	396.742	398.972	399.681	403.072	400.875	403.123	398.744	399.293
	c: 7	358.584	357.73	355.887	353.578	350.602	354.016	355.498	354.578	354.082	352.264	348.783	349.858	350.063	349.439	349.885	345.036	350.337	352.072	347.707	349.766	355.444	349.793	347.475	351.228	350.6	348.404	348.01	341.262	339.477	341.784	342.768	342.382	340.241	340.189	340.291	336.601	338.654	337.365	337.366	334.325	333.106	335.297	332.1	331.262	334.096	331.129	332.923	330.033
	c: 8	222.613	230.385	224.955	226.312	223.487	226.882	230.786	227.277	226.349	232.697	228.793	226.642	226.704	226.415	223.326	222.022	222.34	227.037	227.591	225.159	222.567	224.895	215.656	225.931	221.496	218.229	220.802	217.806	220.008	219.788	218.22	220.788	219.362	216.996	216.142	213.816	213.892	215.162	211.127	212.793	208.443	211.733	217.598	209.502	212.074	213.074	212.745	215.893
	c: 9	496.434	490.547	480.282	472.25	461.813	457.89	453.959	453.674	449.371	451.584	451.565	449.852	446.781	456.364	458.779	461.041	468.361	475.392	488.092	500.596	509.407	501.584	502.696	504.32	505.889	500.326	491.104	479.837	470.037	461.223	461	461.546	456.525	456.124	450.043	447.889	443.321	442.156	429.289	429.931	419.706	413.602	414.889	406.261	399.89	397.361	397.083	392.87
	c: 10	639.381	641.716	633.732	642.492	629.093	649.369	644.983	655.619	672.801	684.754	723.025	755.233	841.492	964.852	1054.15	1015.91	969.119	909.364	877.246	824.195	793.725	736.648	703.729	679.297	667.013	644.852	639.691	630.127	625.89	618.814	617.157	614.801	610.309	604.055	607.877	609.153	612.581	618.229	621.623	637.216	633.941	641.453	652.903	698.017	750.331	869.597	948.407	956.004
	c: 11	433.559	440.604	437.544	435.332	436.373	434.686	435.852	435.355	437.043	436.113	434.802	429.298	434.457	434.518	434.896	434.134	428.571	432.681	434.289	434.722	434.085	432.844	432.548	430.203	433.838	430.751	431.492	427.855	428.678	429.954	428.436	428.386	432.003	425.652	427.473	428.063	431.009	430.702	429.961	428.137	427.668	426.088	427.711	428.653	426.849	426.544	429.703	427.509
	c: 12	689.226	682.243	682.974	666.633	657.606	653.792	656.426	648.873	645.384	633.684	633.31	632.052	639.319	642.939	660.883	657.201	649.177	655.474	655.155	652.156	658.184	640.697	633.285	621.186	619.626	614.574	604.235	597.715	601.613	584.927	590.403	586.408	589.013	578.86	578.562	570.701	584.309	581.444	572.366	582.485	575.718	576.715	582.579	584.6	587.047	589.332	595.597	598.176
	c: 13	353.358	356.374	357.646	353.795	353.929	355.425	352.114	352.421	354.555	353.5	351.004	348.992	350.555	350.256	350.465	351.551	348.177	349.984	348.354	345.031	353.449	348.264	346.98	342.22	345.681	346.61	344.799	342.724	340.083	341.374	343.087	340.307	344.154	340.15	341.02	338.004	337.689	340.071	341.11	337.217	336.65	336.921	339.209	339.352	334.61	335.516	339.768	337.283
	c: 14	525.23	532.989	525.688	521.335	522.109	520.708	521.065	518.966	524.931	516.255	522.627	516.586	513.853	511.103	515.481	510.084	510.254	520.981	513.702	512.555	522.249	513.563	516.891	505.547	511.884	517.721	513.381	506.894	506.027	505.194	517.874	505.229	506.581	504.295	512.752	503.896	507.709	506.85	500.233	511.115	504.295	499.258	511.638	508.415	499.138	495.1	497.884	508.158
	c: 15	254.145	254.36	256.282	252.381	254.7	255.202	253.035	252.383	254.619	253.112	254.415	249.776	247.918	253.024	252.968	250.045	252.292	252.123	250.533	251.794	250.786	252.869	249.732	249.938	246.782	251.3	248.566	245.399	243.362	244.711	248.055	246.825	245.066	244.946	243.002	243.576	242.443	241.491	241.488	237.023	236.812	239.874	239.722	239.452	242.04	238.343	242.33	240.005
	c: 16	422.273	419.447	422.979	411.758	413.791	414.324	411.148	415.322	415.554	415.205	408.271	407.025	411.197	411.429	413.779	408.533	408.664	411.35	412.187	412.054	408.276	409.202	414.656	416.16	404.791	418.883	417.794	413.121	415.792	413.021	417.183	418.911	420.336	416.329	411.309	411.57	412.103	415.902	410.991	412.173	411.637	413.522	409.221	412.801	406.397	404.974	411.361	406.834
	c: 17	353.597	356.608	354.534	352.765	350.677	352.737	353.416	352.689	354.027	355.173	354.423	351.505	350.235	350.338	354.843	353.782	353.582	352.435	352.877	351.238	357	355.303	352.078	353.915	354.102	356.435	353.69	356.44	352.747	350.218	352.701	354.857	351.007	353.082	350.73	353.269	352.447	354.456	352.604	348.881	349.272	350.571	350.895	349.357	347.003	349.296	349.942	351.633
	c: 19	430.411	431.872	427.712	422.416	419.991	419.178	420.082	415.269	412.694	410.557	403.689	400.347	399.968	403.416	401.406	393.808	396.292	393.726	395.717	395.589	398.982	397.283	391.639	389.416	389.877	388.644	387.982	385.073	378.959	378.082	383.438	381.059	375.726	377.142	373.379	377.329	374.114	376.84	376.789	374.767	370.785	371.397	369.708	373.635	371.752	368.854	366.543	367.822
	c: 20	448.886	447.233	447.479	449.195	446.916	451.63	447.006	449.822	454.734	449.949	448.697	444.066	446.886	449.852	449.617	445.205	447.346	446.366	444.32	449.409	452.867	444.853	447.288	444.89	446.56	446.479	439.314	442.326	439.966	435.327	439.621	434.583	434.434	439.919	439.174	436.367	434.941	436.855	437.327	438.32	438.201	435.259	441.654	440.582	439.284	439.492	435.776	444.695
	c: 21	464.815	463.664	463.313	460.926	457.954	455.003	461.062	459.022	463.705	458.367	457.183	456.674	452.272	458.748	465.012	461.889	462.346	458.27	458.985	455.605	459.104	455.15	450.489	457.554	453.67	458.546	458.549	451.492	456.982	456.745	455.174	455.208	458.666	454.357	450.637	453.126	454.622	457.156	450.831	442.329	446.155	444.932	448.655	447.021	447.35	445.982	448.434	447.571
	c: 22	229.37	228.186	229.308	232.161	230.686	225.034	232.178	236.356	240.983	240.05	232.632	236.188	234.188	238.871	241.795	242.573	244.162	243	252.127	249.735	262.703	260.767	267.101	274.642	270.975	280.273	281.215	279.697	280.934	285.661	289.595	292.283	289.925	292.615	300.777	302.833	306.983	307.787	307.385	313.9	313.05	312.322	315.752	316.717	317.8	317.445	318.595	329.374
	c: 23	413.397	419.742	411.303	414.632	419.008	418.386	417.53	423.44	420.504	421.325	419.413	415.734	414.988	417.7	416.595	414.765	414.398	413.782	417.706	414.413	415.004	409.833	408.409	411.925	416.02	418.774	418.44	413.552	412.635	416.659	415.274	420.295	413.21	413.841	414.163	412.726	413.488	422.325	416.063	413.333	413.817	410.329	415.69	407.385	412.679	411.353	414.421	406.115
	c: 24	456.257	454.752	455.176	456.807	457.062	459.138	462.303	463.303	464.975	464.782	464.246	462.883	467.28	465.412	470.423	468.213	466.961	465.546	471.053	473.286	472.499	470.333	471.028	470.66	476.835	474.889	473.365	473.835	471.029	470.921	471.107	472.144	475.849	473.232	469.431	469.482	470.64	473.461	465.549	469.966	464.081	467.445	463.82	462.981	464.338	465.149	465.936	462.971
	c: 25	411.444	403.64	414.824	404.011	412.333	404.623	403.494	403.113	398.543	402.448	407.26	396.036	401.277	412.658	407.211	401.841	405.76	395.927	410.5	403.777	402.11	389.204	395.493	398.701	400.378	411.605	396.955	414.493	398.813	393.673	411.179	404.364	397.332	407.294	398.385	397.066	405.494	401.977	402.143	402.654	402.756	417.085	405.12	396.345	403.894	401.283	406.102	405.295
	c: 26	607.034	608.087	592.923	595.482	593.433	584.557	586.078	591.723	600.245	599.368	600.381	589.786	590.534	597.048	590.015	590.81	580.131	576.559	586.099	572.228	575.46	573.838	573.966	576.416	582.499	568.102	562.559	572.956	557.173	563.925	571.527	573.278	563.937	555.642	558.015	561.203	556.656	559.348	558.421	561.051	553.216	555.796	553.136	547.056	543.947	553.959	559.201	545.039
CS10	c: 1	487.511	482.783	477.863	482.936	484.055	478.583	474.64	462.058	460.366	458.515	447.756	439.238	428.287	428.145	419.846	414.429	412.075	406.467	396.343	397.864	400.031	398.439	400.139	393.228	393.679	393.975	397.383	390.877	397.965	402.109	413.836	423.465	426.731	441.028	448.233	444.954	440.414	435.837	436.629	436.22	436.687	431.743	432.842	429.477	423.423	424.056	426.534	428.277
	c: 3	426.508	422.673	413.237	404.338	397.671	392.203	395.544	390.131	382.172	375.065	368.479	367.862	359.439	351.48	341.898	342.195	337.003	326.941	314.317	307.596	307.76	296.915	285.621	278.294	274.915	268.003	264.305	260.64	258.634	260.872	264.9	265.691	267.258	273.897	284.535	291.108	295.096	303.733	306.734	320.158	327.923	336.553	339.661	338.37	340.094	334.545	337.914	335.793
	c: 4	384.943	377.604	363.49	356.743	350.068	342.75	338.813	337.049	330.01	327.134	321.53	312.149	307.327	299.114	295.98	290.975	287.349	271.02	269.505	264.738	259.721	252.492	247.656	240.124	234.027	234.169	229.832	222.497	223.312	222.728	227.028	227.836	229.794	236.629	244.31	251.337	250.749	266.701	273.706	286.515	289.925	299.752	299.877	301.327	306.975	298.682	293.987	295.919
	c: 5	594.142	595.2	571.733	566.573	569.998	567.873	567.429	559.485	543.576	541.249	543.857	556.06	545.368	525.648	520.002	514.17	520.561	525.862	528.833	533.135	517.463	494.176	473.735	477.437	471.501	486.691	501.392	485.905	474.871	467.957	467.676	453.575	454.307	450.785	452.668	438.522	443.805	454.934	459.326	470.3	459.836	439.105	431.961	427.522	425.287	420.284	420.724	421.791
	c: 6	390.436	397.816	396.561	403.671	412.704	417.616	433.339	436.617	449.923	459.578	476.244	483.985	485.082	501.804	501.958	533.321	571.231	625.88	651.294	637.697	610.104	568.389	538.853	522.364	510.94	494.994	489.868	470.365	476.522	464.877	449.651	448.864	442.185	439.391	452.299	439.084	433.075	434.266	442.506	435.6	428.971	425.632	426.169	417.761	421.814	419.577	420.57	410.484
	c: 7	453.515	446.727	437.423	433.767	426.734	422.257	426.344	425.897	435.771	433.508	441.978	437.957	437.736	441.525	433.521	432.177	428.283	423.634	414.887	410.207	399.376	404.535	394.565	396.301	389.193	386.655	383.466	374.605	371.907	371.346	365.423	366.496	361.883	366.307	364.53	368.435	357.655	360.024	356.849	361.115	357.568	355.782	354.008	354.014	354.353	350.76	352.897	351.146
	c: 8	347.987	347.52	342.984	340.495	339.279	337.479	336.072	328.026	328.584	329.28	324.485	318.745	315.531	311.957	310.443	313.335	311.862	311.187	311.778	312.156	313.773	310.342	304.376	302.167	297.822	294.935	292.029	289.631	292.312	295.738	301.577	307.478	312.644	319.39	321.561	326.062	320.73	321.027	322.524	322.51	317.333	315.022	310.033	306.933	308.355	300.809	294.494	288.133
	c: 9	373.074	375.422	374.617	378.008	376.071	386.309	388.285	385.332	390.053	389.479	394.877	397.267	393.726	399.054	396.56	406.366	405.846	408.826	413.384	411.969	419.789	425.578	425.77	429.188	436.635	438.996	436.907	441.058	450.197	453.931	458.681	450.137	458.004	467.732	466.44	468.128	473.465	476.476	479.386	481.57	484.547	488.17	488.068	493.801	494.455	494.241	491.888	495.832
	c: 10	303.901	305.874	304.45	303.592	304.829	310.352	307.742	307.728	306.005	308.491	306.734	309.322	310.614	312.033	309.198	309.833	311.009	309.245	307.068	306.582	323.36	320.329	320.549	317.964	318.779	323.167	320.306	324.979	323.268	325.719	322.957	326.089	327.922	332.192	340.642	351.112	359.233	379.333	387.271	401.585	400.565	394.131	396.004	390.407	387.088	385.567	394.795	397.958
	c: 11	271.863	273.536	272.14	271.801	271.099	273.936	272.057	271.529	279.731	278.227	275	274.429	274.641	276.083	281.773	285.1	284.272	280.817	285.308	277.247	286.209	292.272	289.204	290.943	290.272	284.22	287.626	281.629	277.813	278.815	276.972	283.627	291.234	296.331	306.578	312.436	315.414	338.527	354.68	367.341	369.669	356.008	359.853	359.829	364.279	353.362	356.03	358.26
	c: 12	546.216	517.013	495.054	477.273	477.399	471.364	452.124	437.797	445.122	435.03	431.285	445.605	456.705	454.728	453.007	440.151	423.497	404.535	391.768	375.78	390.073	386.953	385.114	375.691	362.722	355.439	350.567	345.549	352.502	352.778	353.85	354.033	343.893	341.151	336.294	336.799	340.727	346.946	345.625	349.997	346.711	350.573	348.017	344.467	342.715	337.048	329.05	323.653
	c: 13	466.058	474.98	491.224	505.457	513.194	523.278	544.12	540.088	543.229	544.181	526.394	519.888	506.578	499.005	488.705	488.732	483.09	474.673	466.824	459.833	450.321	448.834	437.03	429.455	424.806	421.642	416.644	395.422	399.803	408.147	403.462	403.726	397.108	398.184	391.685	391.014	390.991	395.079	400.132	399.701	394.92	393.921	390.329	394.346	391.191	390.183	389.116	385.039
	c: 14	438.155	452.845	451.641	464.578	479.413	496.716	513.724	505.886	497.959	494.898	491.01	492.888	477.786	482.508	475.344	470.636	473.864	457.508	448.876	434.868	445.812	434.135	423.633	409.256	417.293	398.354	409.478	401.439	408.842	394.497	392.462	376.231	370.919	373.626	368.191	366.414	364.103	356.492	365.764	370.177	368.151	365.726	367.966	366.054	362.153	356.79	356.964	356.591
	c: 17	337.878	340.012	343.685	345.781	344.961	342.671	343.596	340.969	347.715	362.157	364.844	370.331	367.864	364.5	359.549	357.555	359.541	362.361	357.462	353.047	350.522	348.219	348.957	343.387	338.862	339.73	337.843	340.581	344.419	354.039	358.071	362.597	356.552	356.813	357.936	357.485	345.256	342.203	338.754	333.707	327.582	325.578	324.381	321.966	323.522	325.034	327.819	323.29
	c: 18	443.321	443.414	441.415	438.808	449.08	443.705	440.394	437.99	439.172	439.486	442.049	445.844	431.66	435.783	446.601	439.866	449.413	448.206	444.059	454.586	467.41	460.16	455.325	461.72	456.785	457.362	469.518	453.749	474.191	470.526	478.877	470.7	488.217	501.377	509.582	516.841	509.077	522.864	536.199	544.596	559.915	583.689	607.304	629.379	631.296	630.658	630.028	642.958
	c: 19	486.574	489.509	489.114	486.999	482.454	490.924	488.928	492.987	486.974	491.616	495.563	495.786	496.618	494.658	493.559	492.642	504.4	500.005	493.179	493.81	509.06	504.799	502.909	503.008	502.727	504.87	498.822	499.565	503.499	503.599	498.696	490.768	491.9	498.028	500.725	500.875	496.011	494.203	494.588	497.797	497.311	501.379	500.268	499.737	501.28	509.195	515.397	518.207
	c: 20	578.058	540.689	503.674	474.797	458.751	438.939	431.447	415.801	413.357	410.477	410.328	412.578	413.232	415.128	405.586	413.562	417.548	423.802	419.156	429.099	450.296	456.918	450.959	452.354	446.861	443.683	443.625	434.795	446.986	449.084	465.925	484.784	547.671	605.525	628.456	594.303	538.664	516.201	482.467	470.189	445.016	430.49	415.481	407.199	402.255	388.631	396.244	403.401
	c: 21	255.172	248.146	244.967	240.048	236.259	234.321	231.13	226.293	221.038	218.429	219.227	216.901	214.156	215.069	214.973	212.205	214.558	211.693	208.243	209.807	207.181	203.728	202.71	200.219	199.989	201.486	200.437	198.323	199.856	202.983	199.053	200.977	201.286	203.728	202.484	205.186	206.243	209.934	206.612	209.288	209.255	204.331	206.112	205.74	204.136	201.483	201.483	199.127
		Ca-02-10	experiment number
		CS1	coverslip number
		c.1	single cell
[truncated: 92 more columns]
